# Supplementary material for: Trends and hotspots in acupuncture treatment of rat models of stroke: a bibliometric analysis from 2004 to 2023
Source: Front Neurosci. 2024 Apr 24;18:1383283. doi: 10.3389/fnins.2024.1383283 (PMC11076670; doi:10.3389/fnins.2024.1383283)
Supplement: Supplementary file 1 [file Data_Sheet_1.ZIP]

Archive with 1 entries (1 files):
- savedrecs.bib
