# Supplementary material for: Trends and hotspots in acupuncture treatment of rat models of stroke: a bibliometric analysis from 2004 to 2023
Source: Front Neurosci. 2024 Apr 24;18:1383283. doi: 10.3389/fnins.2024.1383283 (PMC11076670; doi:10.3389/fnins.2024.1383283)
Supplement: Supplementary file 1 [file Data_Sheet_1.ZIP › savedrecs.bib]

@article{ WOS:000506947800010,
Author = {Park, Young-Wook and Heo, Gi Yoon and Kim, Min Jae and Lee, Seo-Yeon and
   Choi, Byung Tae and Shin, Hwa Kyoung},
Title = {Subacute electroacupuncture at Baihui (GV 20) and Dazhui (GV 14)
   promotes post-stroke functional recovery <i>via</i> neurogenesis and
   astrogliosis in a photothrombotic stroke mouse model},
Journal = {JOURNAL OF TRADITIONAL CHINESE MEDICINE},
Year = {2019},
Volume = {39},
Number = {6},
Pages = {833-841},
Month = {DEC},
Abstract = {OBJECTIVE: To investigate the optimal timing and underlying mechanism of
   electroacupuncture (EA) at Baihui (GV 20) and Dazhui (GV 14) for
   improved long-term functional recovery after focal cerebral ischemia in
   a photothrombotic stroke mouse model.
   METHODS: Totally 50 adult male C57BL/6J mice were assigned into 5
   groups: (a) the control group, sham-operated mice (n = 10); (b) the
   vehicle group, focal cerebral ischemia induction without EA (n = 10);
   (c) the acute EA group, mice received EA immediately post-ischemia,
   followed by once-daily treatments for 7 consecutive days (n = 10); (d)
   the subacute EA group, mice received EA 4 days post-ischemia, followed
   by once-daily treatments for 7 consecutive days (n = 10); (e) the
   delayed EA group. EA stimulation (2 Hz, 2 V for 20 min) was applied to
   acupuncture points (acupoints), Baihui (GV 20) and Dazhui (GV 14), once
   a day for 7 consecutive days beginning immediately (acute treatment), 4
   d (subacute treatment) and 10 d (delayed treatment) after focal cerebral
   ischemia in C57BL/6J mice. Behavioral assessments were conducted 21 and
   28 d post-ischemia and histopathological analyses were performed 28 days
   post-ischemia.
   RESULTS: The subacute EA treatment at Baihui (GV 20) and Dazhui (GV 14)
   significantly improved functional recovery compared to the vehicle group
   28 d after ischemic brain injury, although brain atrophy was not
   reduced. The number of NeuN(+) and NeuN/BrdU(+) cells as well as GFAP
   intensity in the ipsilateral cortex were significantly increased in the
   subacute group compared to the vehicle group 28 d post-ischemia. We
   concluded that EA stimulation 4 d post-ischemia (subacute treatment)
   enhanced neurogenesis and astrogliosis, likely contributing to long-term
   functional recovery following focal cerebral ischemia.
   CONCLUSION: Our findings suggest that the timing of the EA therapy at
   Baihui (GV 20) and Dazhui (GV 14) determines the therapeutic effects in
   mice with focal cerebral ischemia induced by photothrombotic occlusion.
   (C) 2019 JTCM. All rights reserved.},
Publisher = {JOURNAL TRADITIONAL CHINESE MED},
Address = {16 NANXIAOJIE, DONGZHIMEN NEI, BEIJING, 100700, PEOPLES R CHINA},
Type = {Article},
Language = {English},
Affiliation = {Shin, HK (Corresponding Author), Pusan Natl Univ, Sch Korean Med, Dept Korean Med Sci, Yangsan 50612, Gyeongnam, South Korea.
   Park, Young-Wook; Heo, Gi Yoon; Choi, Byung Tae; Shin, Hwa Kyoung, Pusan Natl Univ, Div Meridian \& Struct Med, Sch Korean Med, Yangsan 50612, Gyeongnam, South Korea.
   Kim, Min Jae; Lee, Seo-Yeon; Choi, Byung Tae; Shin, Hwa Kyoung, Pusan Natl Univ, Sch Korean Med, Dept Korean Med Sci, Yangsan 50612, Gyeongnam, South Korea.
   Kim, Min Jae; Lee, Seo-Yeon; Choi, Byung Tae; Shin, Hwa Kyoung, Pusan Natl Univ, Grad Training Program Korean Med Hlth Aging, Yangsan 50612, Gyeongnam, South Korea.
   Kim, Min Jae; Lee, Seo-Yeon; Choi, Byung Tae; Shin, Hwa Kyoung, Pusan Natl Univ, Korean Med Sci Res Ctr Hlth Aging, Yangsan 50612, Gyeongnam, South Korea.},
ISSN = {0255-2922},
EISSN = {1577-7014},
Keywords = {Electroacupuncture; Stroke; Astrocytes; Neurogenesis; Post-stroke
   remodeling},
Keywords-Plus = {ACUTE ISCHEMIC-STROKE; REACTIVE ASTROCYTES; CEREBRAL-ISCHEMIA;
   ACUPUNCTURE; PROLIFERATION; THERAPY; INJURY; DAMAGE; CELLS},
Research-Areas = {Integrative \& Complementary Medicine},
Web-of-Science-Categories  = {Integrative \& Complementary Medicine},
Author-Email = {julie@pusan.ac.kr},
Affiliations = {Pusan National University; Pusan National University; Pusan National
   University; Pusan National University},
ResearcherID-Numbers = {Park, Young Wook/O-7736-2014
   Choi, Byung Tae/P-4659-2019},
ORCID-Numbers = {Park, Young Wook/0000-0003-3652-591X
   Choi, Byung Tae/0000-0002-5965-4346},
Funding-Acknowledgement = {Pusan National University},
Funding-Text = {Supported by a 2 -Year Research Grant of Pusan National University},
Cited-References = {Abramova N, 2005, DEV BIOL, V283, P269, DOI 10.1016/j.ydbio.2005.03.040.
   Anderson MF, 2003, NEUROCHEM RES, V28, P293, DOI 10.1023/A:1022385402197.
   Barclay-Goddard RE, 2011, COCHRANE DB SYST REV, DOI 10.1002/14651858.CD005950.pub4.
   Barreto GE, 2011, PLOS ONE, V6, DOI 10.1371/journal.pone.0027881.
   Bernal GM, 2004, AGING CELL, V3, P345, DOI 10.1111/j.1474-9728.2004.00132.x.
   Biernaskie J, 2004, J NEUROSCI, V24, P1245, DOI 10.1523/JNEUROSCI.3834-03.2004.
   Bramlett HM, 2004, J CEREBR BLOOD F MET, V24, P133, DOI 10.1097/01.WCB.0000111614.19196.04.
   Burda JE, 2014, NEURON, V81, P229, DOI 10.1016/j.neuron.2013.12.034.
   Chen Jieli, 2006, NeuroRx, V3, P466, DOI 10.1016/j.nurx.2006.07.007.
   Cheng CY, 2014, BMC COMPLEM ALTERN M, V14, DOI 10.1186/1472-6882-14-92.
   Choudhury GR, 2016, NEUROBIOL DIS, V85, P234, DOI 10.1016/j.nbd.2015.05.003.
   Coupar F, 2010, COCHRANE DB SYST REV, DOI 10.1002/14651858.CD006432.pub2.
   Cramer SC, 2000, TRENDS NEUROSCI, V23, P265, DOI 10.1016/S0166-2236(00)01562-9.
   Donnan GA, 2008, LANCET, V371, P1612, DOI 10.1016/S0140-6736(08)60694-7.
   Ernst E, 2001, AM J MED, V110, P481, DOI 10.1016/S0002-9343(01)00651-9.
   Fisher M, 2015, LANCET NEUROL, V14, P758, DOI 10.1016/S1474-4422(15)00054-X.
   French K, 2016, PLOS ONE, V11, DOI 10.1371/journal.pone.0169332.
   Han XH, 2010, BRAIN INJURY, V24, P773, DOI 10.3109/02699051003610482.
   Hua Y, 2002, STROKE, V33, P2478, DOI 10.1161/01.STR.0000032302.91894.0F.
   Inoue I, 2009, ACUPUNCT MED, V27, P155, DOI 10.1136/aim.2009.000430.
   Jung YS, 2016, J BIOMED SCI, V23, DOI 10.1186/s12929-016-0249-0.
   Kang KA, 2010, NEUROL RES, V32, pS84, DOI 10.1179/016164109X12537002794246.
   Karimi-Abdolrezaee S, 2012, MOL NEUROBIOL, V46, P251, DOI 10.1007/s12035-012-8287-4.
   Kawamata T, 1997, ADV NEUROL, V73, P377.
   Kim JH, 2013, BMC COMPLEM ALTERN M, V13, DOI 10.1186/1472-6882-13-22.
   Kim YR, 2014, PLOS ONE, V9, DOI 10.1371/journal.pone.0090000.
   Komitova M, 2002, J CEREBR BLOOD F MET, V22, P852, DOI 10.1097/00004647-200207000-00010.
   Kozlowski DA, 1996, J NEUROSCI, V16, P4776.
   Krakauer JW, 2012, NEUROREHAB NEURAL RE, V26, P923, DOI 10.1177/1545968312440745.
   Langhorne P, 2009, LANCET NEUROL, V8, P741, DOI 10.1016/S1474-4422(09)70150-4.
   Lee HI, 2017, J BIOPHOTONICS, V10, P1502, DOI 10.1002/jbio.201600244.
   Liu AJ, 2015, AM J CHINESE MED, V43, P1541, DOI 10.1142/S0192415X15500883.
   Liu SY, 2009, AM J CHINESE MED, V37, P483, DOI 10.1142/S0192415X09006990.
   Lu L, 2016, SCI REP-UK, V6, DOI 10.1038/srep19521.
   Moretti A, 2015, PHARMACOL THERAPEUT, V153, P79, DOI 10.1016/j.pharmthera.2015.06.004.
   Nedergaard M, 2005, GLIA, V50, P281, DOI 10.1002/glia.20205.
   Pollock A, 2007, COCHRANE DB SYST REV, DOI 10.1002/14651858.CD001920.pub2.
   Schiemanck SK, 2006, STROKE, V37, P1050, DOI 10.1161/01.STR.0000206462.09410.6f.
   Shi YL, 2017, NEUROSCI LETT, V639, P68, DOI 10.1016/j.neulet.2016.12.052.
   Silver J, 2004, NAT REV NEUROSCI, V5, P146, DOI 10.1038/nrn1326.
   Sirtori V, 2009, COCHRANE DB SYST REV, DOI 10.1002/14651858.CD004433.pub2.
   Tao J, 2016, BRAIN RES BULL, V120, P14, DOI 10.1016/j.brainresbull.2015.10.011.
   Thieme CJ, 2012, FRONT PLANT SCI, V3, DOI 10.3389/fpls.2012.00272.
   Wang RR, 2012, PLOS ONE, V7, DOI 10.1371/journal.pone.0037574.
   Wang WW, 2014, SCI REP-UK, V4, DOI 10.1038/srep03981.
   Wu P, 2010, STROKE, V41, pE171, DOI 10.1161/STROKEAHA.109.573576.
   Yin CS, 2008, RES VET SCI, V84, P159, DOI 10.1016/j.rvsc.2007.04.004.
   Zhang JH, 2014, NEUROEPIDEMIOLOGY, V42, P50, DOI 10.1159/000355435.},
Number-of-Cited-References = {48},
Times-Cited = {7},
Usage-Count-Last-180-days = {0},
Usage-Count-Since-2013 = {6},
Journal-ISO = {J. Tradit. Chin. Med.},
Doc-Delivery-Number = {KC1LJ},
Web-of-Science-Index = {Science Citation Index Expanded (SCI-EXPANDED)},
Unique-ID = {WOS:000506947800010},
DA = {2024-01-02},
}

@article{ WOS:000292567300009,
Author = {Zhang, Feng and Wu, Yi and Jia, Jie},
Title = {Electro-acupuncture can alleviate the cerebral oedema of rat after
   ischemia},
Journal = {BRAIN INJURY},
Year = {2011},
Volume = {25},
Number = {9},
Pages = {895-900},
Month = {AUG},
Abstract = {Primary objective: This study was designed to determine whether
   electro-acupuncture (EA) could alleviate cerebral oedema after cerebral
   ischemia.
   Research design: EA has been widely used for cerebrovascular disease in
   East Asian countries. However, whether EA might reduce cerebral oedema
   after stroke remains unclear. In the current study, diffusion-weighted
   MRI, which is a reliable method for detecting cerebral oedema, was used
   to determine whether EA could ameliorate cerebral oedema.
   Methods and procedures: Twelve rats with induced strokes were divided
   into two groups: one group with EA treatment (EA group) and one group
   without EA treatment (non-EA group). Both groups of rats underwent MRI
   scanning at the same time point following ischemia.
   Main outcomes and results: Diffusion-weighted imaging showed that the
   relative apparent diffusion coefficient increased significantly in the
   cortical and sub-cortical areas of the EA group relative to the non-EA
   group, indicating that EA can alleviate cerebral oedema after ischemic
   stroke.
   Conclusions: Electro-acupuncture can alleviate cerebral oedema in rats
   following ischemia.},
Publisher = {TAYLOR \& FRANCIS LTD},
Address = {2-4 PARK SQUARE, MILTON PARK, ABINGDON OR14 4RN, OXON, ENGLAND},
Type = {Article},
Language = {English},
Affiliation = {Wu, Y (Corresponding Author), Fudan Univ, Hua Shan Hosp, Dept Rehabil Med, WuLuMuQi Middle Rd 12, Shanghai 200040, Peoples R China.
   Zhang, Feng; Wu, Yi; Jia, Jie, Fudan Univ, Hua Shan Hosp, Dept Rehabil Med, Shanghai 200040, Peoples R China.
   Wu, Yi; Jia, Jie, Fudan Univ, Coll Med, Dept Sports Med \& Rehabil, Shanghai 200040, Peoples R China.
   Zhang, Feng, Hebei Med Univ, Hosp 3, Dept Rehabil Med, Shijiazhuang, Peoples R China.
   Wu, Yi, Shanghai Huashan Hosp, Yonghe Branch, Dept Rehabil Med, Shanghai, Peoples R China.},
DOI = {10.3109/02699052.2011.581639},
ISSN = {0269-9052},
EISSN = {1362-301X},
Keywords = {Magnetic resonance angiography; apparent diffusion coefficient;
   diffusion-weighted imaging},
Keywords-Plus = {BRAIN-BARRIER PERMEABILITY; ARTERY OCCLUSION; RAPID TOLERANCE; STROKE;
   MODEL; ACUPUNCTURE; REPERFUSION},
Research-Areas = {Neurosciences \& Neurology; Rehabilitation},
Web-of-Science-Categories  = {Neurosciences; Rehabilitation},
Author-Email = {doctorwuyi@126.com},
Affiliations = {Fudan University; Fudan University; Hebei Medical University; Fudan
   University},
ResearcherID-Numbers = {zhang, feng/AAD-1724-2019},
ORCID-Numbers = {zhang, feng/0000-0002-7845-7970},
Funding-Acknowledgement = {Development Program of China (863 program) {[}2007AA02Z482]},
Funding-Text = {This study was supported by the Development Program of China (863
   program, No. 2007AA02Z482).},
Cited-References = {Bereczki D, 2000, STROKE, V31, P2719, DOI 10.1161/01.STR.31.11.2719.
   Chuang CM, 2007, AM J CHINESE MED, V35, P779, DOI 10.1142/S0192415X07005260.
   Dong H, 2009, NEUROL RES, V31, P853, DOI 10.1179/174313209X393960.
   Famularo G, 1999, Eur J Emerg Med, V6, P363.
   Gao HM, 2002, ACUPUNCTURE ELECTRO, V27, P45, DOI 10.3727/036012902816026112.
   Gerriets T, 2004, STROKE, V35, P2372, DOI 10.1161/01.STR.0000142134.37512.a7.
   Gerriets T, 2004, BRAIN RES PROTOC, V12, P137, DOI 10.1016/j.brainresprot.2003.08.006.
   GOTOH O, 1985, STROKE, V16, P101, DOI 10.1161/01.STR.16.1.101.
   Kasner SE, 2001, STROKE, V32, P2117, DOI 10.1161/hs0901.095719.
   Lee GJ, 2010, NEUROL RES, V32, pS79, DOI 10.1179/016164109X12537002794200.
   Lee JM, 2000, J CLIN INVEST, V106, P723, DOI 10.1172/JCI11003.
   LONGA EZ, 1989, STROKE, V20, P84, DOI 10.1161/01.STR.20.1.84.
   Mukherjee M, 2007, ARCH PHYS MED REHAB, V88, P159, DOI 10.1016/j.apmr.2006.10.034.
   NAESER MA, 1994, ACUPUNCTURE ELECTRO, V19, P227, DOI 10.3727/036012994816357231.
   Paczynski RP, 1997, CRIT CARE CLIN, V13, P105, DOI 10.1016/S0749-0704(05)70298-0.
   Restrepo L, 2000, NEUROLOGIST, V6, P338, DOI 10.1097/00127893-200006060-00004.
   Schmid-Elsaesser R, 1998, STROKE, V29, P2162, DOI 10.1161/01.STR.29.10.2162.
   Siu FKW, 2004, NEUROSCI LETT, V354, P158, DOI 10.1016/j.neulet.2003.10.009.
   Steiner T, 2001, NEUROLOGY, V57, pS61, DOI 10.1212/WNL.57.suppl\_2.S61.
   Wang Q, 2005, NEUROSCI LETT, V381, P158, DOI 10.1016/j.neulet.2005.02.019.
   Wang Q, 2009, STROKE, V40, P2157, DOI 10.1161/STROKEAHA.108.541490.
   Wood JN, 2009, PLOS ONE, V4, DOI 10.1371/journal.pone.0006597.
   Xiao F, 2002, ACAD EMERG MED, V9, P933, DOI 10.1111/j.1553-2712.2002.tb02196.x.
   Yam W, 2010, COMPLEMENT THER MED, V18, P143, DOI 10.1016/j.ctim.2010.05.033.
   Zhao P, 1997, ACUPUNCTURE ELECTRO, V22, P119, DOI 10.3727/036012997816356743.},
Number-of-Cited-References = {25},
Times-Cited = {26},
Usage-Count-Last-180-days = {2},
Usage-Count-Since-2013 = {19},
Journal-ISO = {Brain Inj.},
Doc-Delivery-Number = {790CY},
Web-of-Science-Index = {Science Citation Index Expanded (SCI-EXPANDED); Social Science Citation Index (SSCI)},
Unique-ID = {WOS:000292567300009},
DA = {2024-01-02},
}

@article{ WOS:000814023400004,
Author = {Li, Shan and Zhao, Xiaoyong and Lin, Feihong and Ni, Xuqing and Liu, Xia
   and Kong, Chang and Yao, Xinyu and Mo, Yunchang and Dai, Qinxue and
   Wang, Junlu},
Title = {Gut Flora Mediates the Rapid Tolerance of Electroacupuncture on Ischemic
   Stroke by Activating Melatonin Receptor through Regulating
   Indole-3-Propionic Acid},
Journal = {AMERICAN JOURNAL OF CHINESE MEDICINE},
Year = {2022},
Volume = {50},
Number = {04},
Pages = {979-1006},
Abstract = {Electroacupuncture (EA) is commonly used to treat cerebrovascular
   diseases. This study aimed to clarify the mechanisms of action of
   treatments of cerebral ischemic stroke from the perspective of gut
   microecology. We used a mouse model and cell cultures to investigate the
   effects of EA on the intestinal microflora in mice models of middle
   cerebral artery occlusion (MCAO) and the mechanisms underlying the
   antioxidant activities of metabolites. Fecal microbiota transplantation
   (FMT) was used to validate the roles of gut microbiota. Metabolomic
   analysis was performed to characterize the metabolic profile differences
   between the mice in the EA + MCAO and MCAO groups. Gavaging with feces
   relieved brain damage in mice that received EA (EA mice) more than in
   mice that did not (non-EA {[}NEA] mice). The gut microbial composition
   and metabolic profiles of the EA and NEA mice were different. In
   particular, the microbiota from the mice in the EA or EA-FMT groups
   generated more indole-3-propionic acid (IPA) than the microbiota from
   the mice in the MCAO or NEA-FMT groups. We confirmed that IPA binds to
   specific melatonin receptors (MTRs) in target cells and exerts
   antioxidant effects by adding MTR inhibitors or knocking out the MTR1
   gene in vivo and in the oxygen and glucose deprivation/reperfusion
   models of N2a cell experiments. EA can prevent ischemic stroke by
   improving the composition of intestinal microbiota in MCAO mice.
   Moreover, this study reveals a new mechanism of intestinal flora
   regulation of stroke that differs from inflammation/immunity, namely gut
   microbiota regulates stroke by affecting IPA levels.},
Publisher = {WORLD SCIENTIFIC PUBL CO PTE LTD},
Address = {5 TOH TUCK LINK, SINGAPORE 596224, SINGAPORE},
Type = {Article},
Language = {English},
Affiliation = {Wang, JL (Corresponding Author), Wenzhou Med Univ, Affiliated Hosp 1, Dept Anesthesiol, Nanbaixiang St, Wenzhou 325035, Zhejiang, Peoples R China.
   Li, Shan; Zhao, Xiaoyong; Lin, Feihong; Ni, Xuqing; Liu, Xia; Kong, Chang; Yao, Xinyu, Wenzhou Med Univ, Wenzhou 325035, Zhejiang, Peoples R China.
   Mo, Yunchang; Dai, Qinxue; Wang, Junlu, Wenzhou Med Univ, Affiliated Hosp 1, Dept Anesthesiol, Nanbaixiang St, Wenzhou 325035, Zhejiang, Peoples R China.},
DOI = {10.1142/S0192415X22500409},
ISSN = {0192-415X},
EISSN = {1793-6853},
Keywords = {Electroacupuncture; Cerebral Ischemic Stroke; Gut Microbiota;
   Indole-3-Propionic Acid; Melatonin Receptor},
Keywords-Plus = {CEREBRAL ISCHEMIA/REPERFUSION INJURY; MICROBIAL DYSBIOSIS; OXIDATIVE
   STRESS; MICE; PRETREATMENT; MODEL; INFLAMMATION; MODULATION; MECHANISMS;
   MORTALITY},
Research-Areas = {Integrative \& Complementary Medicine; General \& Internal Medicine},
Web-of-Science-Categories  = {Integrative \& Complementary Medicine; Medicine, General \& Internal},
Author-Email = {wangjunlu973@163.com},
Affiliations = {Wenzhou Medical University; Wenzhou Medical University},
ResearcherID-Numbers = {赵, 晓勇/HPB-6593-2023},
ORCID-Numbers = {赵, 晓勇/0000-0002-8088-7451},
Funding-Acknowledgement = {National Natural Science Foundation of China {[}80217066]; Zhejiang
   Province Science and Technology Plan Research and Xinmiao Talent Program
   {[}2020R413079]},
Funding-Text = {We thank for Editage (www.editage.cn) for his English language editing.
   This research was funded by the National Natural Science Foundation of
   China (No. 80217066) and Zhejiang Province Science and Technology Plan
   Research and Xinmiao Talent Program (Grant No. 2020R413079).},
Cited-References = {Benakis C, 2016, NAT MED, V22, P516, DOI 10.1038/nm.4068.
   Chen F, 2014, PROG NEUROBIOL, V115, P246, DOI 10.1016/j.pneurobio.2013.12.007.
   Chen JL, 2001, STROKE, V32, P2682, DOI 10.1161/hs1101.098367.
   Chen Y, 2016, BRAIN RES BULL, V127, P248, DOI 10.1016/j.brainresbull.2016.10.009.
   Cox LM, 2021, ANN NEUROL, V89, P1195, DOI 10.1002/ana.26084.
   Dai QX, 2017, NEURAL REGEN RES, V12, P228, DOI 10.4103/1673-5374.200806.
   Dao MC, 2016, GUT, V65, P426, DOI 10.1136/gutjnl-2014-308778.
   Dragicevic N, 2011, J PINEAL RES, V51, P75, DOI 10.1111/j.1600-079X.2011.00864.x.
   Durgan DJ, 2019, STROKE, V50, P2270, DOI 10.1161/STROKEAHA.119.025140.
   Erny D, 2015, NAT NEUROSCI, V18, P965, DOI 10.1038/nn.4030.
   Fanibunda SE, 2019, P NATL ACAD SCI USA, V116, P11028, DOI 10.1073/pnas.1821332116.
   Gong SH, 2019, HEPATOLOGY, V69, P1751, DOI 10.1002/hep.30361.
   Gregorius J, 2021, BASIC RES CARDIOL, V116, DOI 10.1007/s00395-021-00881-9.
   Hardeland R, 1999, ADV EXP MED BIOL, V467, P389.
   Hata R, 1998, J CEREBR BLOOD F MET, V18, P367, DOI 10.1097/00004647-199804000-00004.
   He X, 2016, NEUROCHEM INT, V97, P124, DOI 10.1016/j.neuint.2016.03.011.
   Hwang IK, 2009, J NEUROSCI RES, V87, P2126, DOI 10.1002/jnr.22030.
   Jang JH, 2020, BRAIN BEHAV IMMUN, V89, P641, DOI 10.1016/j.bbi.2020.08.015.
   Kilkenny C, 2010, PLOS BIOL, V8, DOI 10.1371/journal.pbio.1000412.
   Li J, 2016, CIRCULATION, V133, P2434, DOI 10.1161/CIRCULATIONAHA.115.019645.
   Liu ZY, 2021, FRONT PHARMACOL, V12, DOI 10.3389/fphar.2021.640347.
   Mimori S, 2019, BIOCHEM BIOPH RES CO, V517, P623, DOI 10.1016/j.bbrc.2019.07.074.
   Needham BD, 2020, NAT REV NEUROSCI, V21, P717, DOI 10.1038/s41583-020-00381-0.
   Nie J, 2018, STROKE, V49, P2021, DOI 10.1161/STROKEAHA.118.021997.
   Orrhage K, 2000, DRUG EXP CLIN RES, V26, P95.
   Poeggeler B, 1999, BRAIN RES, V815, P382, DOI 10.1016/S0006-8993(98)01027-0.
   Romano JG, 2015, JAMA NEUROL, V72, P423, DOI 10.1001/jamaneurol.2014.4354.
   Rothhammer V, 2018, NATURE, V557, P724, DOI 10.1038/s41586-018-0119-x.
   Rothhammer V, 2016, NAT MED, V22, P586, DOI 10.1038/nm.4106.
   Selvakumar GP, 2018, MOL NEUROBIOL, V55, P7132, DOI 10.1007/s12035-018-0882-6.
   Siddiqui A, 2016, NEUROBIOL DIS, V93, P115, DOI 10.1016/j.nbd.2016.05.009.
   Singh V, 2016, J NEUROSCI, V36, P7428, DOI 10.1523/JNEUROSCI.1114-16.2016.
   Song YF, 2020, AM J CHINESE MED, V48, P77, DOI 10.1142/S0192415X20500044.
   Stanley D, 2016, NAT MED, V22, P1277, DOI 10.1038/nm.4194.
   Sun J, 2016, BRAIN RES, V1642, P180, DOI 10.1016/j.brainres.2016.03.042.
   Sun J, 2016, NEUROSCI LETT, V613, P30, DOI 10.1016/j.neulet.2015.12.047.
   Sun SS, 2021, REJUV RES, V24, P104, DOI 10.1089/rej.2020.2315.
   Torres-Rosas R, 2014, NAT MED, V20, P291, DOI 10.1038/nm.3479.
   Ulett GA, 1998, BIOL PSYCHIAT, V44, P129, DOI 10.1016/S0006-3223(97)00394-6.
   Vlasova AN, 2013, PLOS ONE, V8, DOI 10.1371/journal.pone.0076962.
   Wang WZ, 2017, STROKE VASC NEUROL, V2, P132, DOI 10.1136/svn-2017-000098.
   Wang WZ, 2017, CIRCULATION, V135, P759, DOI 10.1161/CIRCULATIONAHA.116.025250.
   Weil ZM, 2006, BRAIN RES BULL, V68, P425, DOI 10.1016/j.brainresbull.2005.09.016.
   Weng GH, 2019, IUBMB LIFE, V71, P1515, DOI 10.1002/iub.2076.
   Winek K, 2016, STROKE, V47, P1354, DOI 10.1161/STROKEAHA.115.011800.
   Wu H, 2019, J CELL BIOCHEM, V120, P15455, DOI 10.1002/jcb.28812.
   Wu JY, 2015, ACTA PHARMACOL SIN, V36, P1043, DOI 10.1038/aps.2015.50.
   Xia GH, 2019, FRONT NEUROL, V10, DOI 10.3389/fneur.2019.00397.
   Xu H, 2014, PLOS ONE, V9, DOI 10.1371/journal.pone.0097488.
   Xu KY, 2021, GUT, V70, P1486, DOI 10.1136/gutjnl-2020-323263.
   Yao N, 2016, J EXP CLIN CANC RES, V35, DOI 10.1186/s13046-016-0457-1.
   Zelante T, 2013, IMMUNITY, V39, P372, DOI 10.1016/j.immuni.2013.08.003.},
Number-of-Cited-References = {52},
Times-Cited = {4},
Usage-Count-Last-180-days = {6},
Usage-Count-Since-2013 = {34},
Journal-ISO = {Am. J. Chin. Med.},
Doc-Delivery-Number = {2H0YA},
Web-of-Science-Index = {Science Citation Index Expanded (SCI-EXPANDED)},
Unique-ID = {WOS:000814023400004},
DA = {2024-01-02},
}

@article{ WOS:000299043600004,
Author = {Kim, Min-Wook and Chung, You Chul and Jung, Hee Chan and Park, Moon-Seo
   and Han, Young-Min and Chung, Yong-An and Maeng, Lee-So and Park,
   Sang-In and Lim, Jiyeon and Kim, Seung Chan and Im, Woo-Seok and Chung,
   Jin Young and Kim, Minky and Kim, Manho},
Title = {Scalp electroacupuncture at the <i>Baihui</i> acupoint (DU 20) improves
   functional recovery in rats with cerebral ischemia <i>Association with
   increased expression of vascular endothelial growth factors</i>},
Journal = {NEURAL REGENERATION RESEARCH},
Year = {2011},
Volume = {6},
Number = {36},
Pages = {2822-2828},
Month = {DEC},
Abstract = {In this study, we induced cerebral infarction in rats by occluding the
   right middle cerebral artery, and tested the effects of
   electroacupuncture at the Baihui acupoint (DU 20). Motor and sensory
   function was tested using Garcia's scale and motor weakness grading, and
   the expression of vascular endothelial growth factor in the brain was
   quantified using immunoblotting and immunohistochemistry. We found that
   scalp electroacupuncture at DU 20 significantly improved motor
   performance and sensory function in rats with stroke, and this was
   accompanied by an increased expression of vascular endothelial growth
   factor in the ischemic brain tissue and peri-ischemic area. In addition,
   Pearson correlation analysis showed that the improvements in functional
   recovery were correlated with the increased expression of vascular
   endothelial growth factor.},
Publisher = {MEDKNOW PUBLICATIONS \& MEDIA PVT LTD},
Address = {B-9, KANARA BUSINESS CENTRE, OFF LINK RD, GHAKTOPAR-E, MUMBAI, 400075,
   INDIA},
Type = {Article},
Language = {English},
Affiliation = {Kim, M (Corresponding Author), Seoul Natl Univ Hosp, Dept Neurol, SNUMRC, 101 Daehak Ro, Seoul 110744, South Korea.
   Lim, Jiyeon; Im, Woo-Seok; Chung, Jin Young; Kim, Manho, Seoul Natl Univ Hosp, Dept Neurol, SNUMRC, 101 Daehak Ro, Seoul 110744, South Korea.
   Kim, Min-Wook; Park, Moon-Seo; Han, Young-Min; Chung, Yong-An; Maeng, Lee-So; Park, Sang-In, Catholic Univ Korea, Incheon St Marys Hosp, ICIM, Inchon, South Korea.
   Kim, Min-Wook; Chung, You Chul; Jung, Hee Chan, Catholic Univ Korea, Dept Rehabil Med, Seoul, South Korea.
   Kim, Seung Chan, Yonsei Univ, Dept Biotechnol, Seoul 120749, South Korea.
   Kim, Minky, Seoul Med Ctr, Dept Neurol, Seoul, South Korea.},
DOI = {10.3969/j.issn.1673-5374.2011.36.004},
ISSN = {1673-5374},
EISSN = {1876-7958},
Keywords = {electroacupuncture; cerebrovascular disorder; vascular endothelial
   growth factor; Baihui acupoint; functional improvement},
Keywords-Plus = {IN-VITRO ISCHEMIA; CELL-PROLIFERATION; ARTERY OCCLUSION; FACTOR VEGF;
   MODEL RATS; ACUPUNCTURE; STROKE; RECEPTORS; ACTIVATION; SURVIVAL},
Research-Areas = {Cell Biology; Neurosciences \& Neurology},
Web-of-Science-Categories  = {Cell Biology; Neurosciences},
Author-Email = {kimmanho@snu.ac.kr},
Affiliations = {Seoul National University (SNU); Seoul National University Hospital;
   Catholic University of Korea; Catholic University of Korea; Yonsei
   University; Seoul Medical Center},
ResearcherID-Numbers = {Kim, Seung Chan/M-7399-2019
   Kim, Seung Chan/W-3499-2019
   Kim, Manho/J-2738-2012},
ORCID-Numbers = {Kim, Seung Chan/0000-0002-1117-399X
   },
Funding-Acknowledgement = {Incheon St. Mary's Hospital of the Catholic University of Korea, through
   Clinical Research Laboratory Foundation; Korea Health 21 RD Project
   {[}A092058]; WCU Neurocytomics},
Funding-Text = {Supported by: the Incheon St. Mary's Hospital of the Catholic University
   of Korea, through the Clinical Research Laboratory Foundation Program,
   Korea Health 21 R\&D Project, No. A092058, and WCU Neurocytomics.},
Cited-References = {BEDERSON JB, 1986, STROKE, V17, P1304, DOI 10.1161/01.STR.17.6.1304.
   Chen Xiao-Yu, 2008, Zhen Ci Yan Jiu, V33, P107.
   Chen Z, 1997, J Stroke Cerebrovasc Dis, V6, P361, DOI 10.1016/S1052-3057(97)80219-4.
   Chuang CM, 2007, AM J CHINESE MED, V35, P779, DOI 10.1142/S0192415X07005260.
   Chung JY, 2010, BRAIN RES, V1353, P187, DOI 10.1016/j.brainres.2010.06.057.
   Dong H, 2009, NEUROL RES, V31, P853, DOI 10.1179/174313209X393960.
   Eichler W, 2001, NEUROREPORT, V12, P4103, DOI 10.1097/00001756-200112210-00048.
   Gao HM, 2006, ACUPUNCTURE ELECTRO, V31, P259, DOI 10.3727/036012906815844247.
   Gerber HP, 1998, J BIOL CHEM, V273, P30336, DOI 10.1074/jbc.273.46.30336.
   Han MK, 2004, NEUROREPORT, V15, P847, DOI 10.1097/00001756-200404090-00022.
   Han XH, 2010, BRAIN INJURY, V24, P773, DOI 10.3109/02699051003610482.
   Hsieh RL, 2007, J REHABIL MED, V39, P205, DOI 10.2340/16501977-0032.
   Hwang IK, 2010, J VET MED SCI, V72, P279, DOI 10.1292/jvms.09-0374.
   Inoue I, 2002, NEUROSCI LETT, V333, P191, DOI 10.1016/S0304-3940(02)01032-7.
   Inoue I, 2009, ACUPUNCT MED, V27, P155, DOI 10.1136/aim.2009.000430.
   Jin KL, 2000, P NATL ACAD SCI USA, V97, P10242, DOI 10.1073/pnas.97.18.10242.
   Kim MW, 2005, BRAIN RES, V1052, P16, DOI 10.1016/j.brainres.2005.05.070.
   Kovacs Z, 1996, STROKE, V27, P1865, DOI 10.1161/01.STR.27.10.1865.
   KRUPINSKI J, 1994, STROKE, V25, P1794, DOI 10.1161/01.STR.25.9.1794.
   Lennmyr F, 1998, J NEUROPATH EXP NEUR, V57, P874, DOI 10.1097/00005072-199809000-00009.
   Li BD, 2008, WORLD J ACUPUNCT MOX, V18, P38.
   Lin YW, 2010, J INTEGR NEUROSCI, V9, P269, DOI 10.1142/S0219635210002433.
   LONGA EZ, 1989, STROKE, V20, P84, DOI 10.1161/01.STR.20.1.84.
   Luo Y, CHIN J INTE IN PRESS.
   Luo Yan, 2009, Zhen Ci Yan Jiu, V34, P101.
   Neufeld G, 1999, FASEB J, V13, P9, DOI 10.1096/fasebj.13.1.9.
   Risau W, 1996, CANCER METAST REV, V15, P149, DOI 10.1007/BF00437466.
   Shen EY, EVID BASED IN PRESS.
   Sondell M, 1999, J NEUROSCI, V19, P5731, DOI 10.1523/JNEUROSCI.19-14-05731.1999.
   Wang Q, 2005, NEUROSCI LETT, V381, P158, DOI 10.1016/j.neulet.2005.02.019.
   Wang SJ, 2003, NEUROL RES, V25, P516, DOI 10.1179/016164103101201751.
   Wang TTH, 2005, NEUROSCI LETT, V382, P236, DOI 10.1016/j.neulet.2005.03.020.
   Wei GW, 2000, ACUPUNCTURE ELECTRO, V25, P81, DOI 10.3727/036012900816356208.
   Wei OY, 1999, ACUPUNCTURE ELECTRO, V24, P1.
   WU HM, 2006, COCHRANE DB SYST REV, V3, DOI DOI 10.1002/14651858.CD004131.PUB2.
   Yu ZS, 1993, SHANGHAI J ACUPUNCTU, V12, P52.
   Zhang SH, 2005, COCHRANE DB SYST REV, DOI 10.1002/14651858.CD003317.pub2.
   Zhang SH, 2009, ACUPUNCT MED, V27, P146, DOI 10.1136/aim.2009.001669.
   Zhang SY, 2011, J NEUROL SCI, V307, P139, DOI 10.1016/j.jns.2011.04.021.
   Zheng GQ, 2009, ACUPUNCTURE ELECTRO, V34, P1.},
Number-of-Cited-References = {40},
Times-Cited = {9},
Usage-Count-Last-180-days = {2},
Usage-Count-Since-2013 = {13},
Journal-ISO = {Neural Regen. Res.},
Doc-Delivery-Number = {875PK},
Web-of-Science-Index = {Science Citation Index Expanded (SCI-EXPANDED)},
Unique-ID = {WOS:000299043600004},
DA = {2024-01-02},
}

@article{ WOS:000393890900019,
Author = {Zheng, Hai-zhen and Jiang, Wei and Zhao, Xiao-feng and Du, Jing and Liu,
   Pan-gong and Chang, Li-dan and Li, Wen-bo and Hu, Han-tong and Shi,
   Xue-min},
Title = {Electroacupuncture induces acute changes in cerebral cortical miRNA
   profile, improves cerebral blood flow and alleviates neurological
   deficits in a rat model of stroke},
Journal = {NEURAL REGENERATION RESEARCH},
Year = {2016},
Volume = {11},
Number = {12},
Pages = {1940-1950},
Month = {DEC},
Abstract = {Electroacupuncture has been shown to improve cerebral blood flow in
   animal models of stroke. However, it is unclear whether
   electroacupuncture alters miRNA expression in the cortex. In this study,
   we examined changes in the cerebral cortical miRNA profile, cerebral
   blood flow and neurological function induced by electroacupuncture in a
   rat model of stroke. Electroacupuncture was performed at Renzhong (GV26)
   and Neiguan (PC6), with a frequency of 2 Hz, continuous wave, current
   intensity of 3.0 mA, and stimulation time of 1 minute.
   Electroacupuncture increased cerebral blood flow and alleviated
   neurological impairment in the rats. miRNA microarray profiling revealed
   that the vascular endothelial growth factor signaling pathway, which
   links cell proliferation with stroke, was most significantly affected by
   electroacupuncture. Electroacupuncture induced changes in expression of
   rno-miR-206-3p, rno-miR-3473, rno-miR-6216 and rno-miR-494-3p, and these
   changes were confirmed by quantitative real-time polymerase chain
   reaction. Our findings suggest that changes in cell
   proliferation-associated miRNA expression induced by electroacupuncture
   might be associated with the improved cerebral blood supply and
   functional recovery following stroke.},
Publisher = {WOLTERS KLUWER MEDKNOW PUBLICATIONS},
Address = {WOLTERS KLUWER INDIA PVT LTD , A-202, 2ND FLR, QUBE, C T S  NO 1498A-2
   VILLAGE MAROL, ANDHERI EAST, MUMBAI, 400059, INDIA},
Type = {Article},
Language = {English},
Affiliation = {Zhao, XF (Corresponding Author), Tianjin Univ Tradit Chinese Med, Teaching Hosp 1, VIP Acupuncture Dept, Tianjin, Peoples R China.
   Zheng, Hai-zhen; Zhao, Xiao-feng; Shi, Xue-min, Tianjin Univ Tradit Chinese Med, Teaching Hosp 1, VIP Acupuncture Dept, Tianjin, Peoples R China.
   Zheng, Hai-zhen; Du, Jing; Liu, Pan-gong; Chang, Li-dan; Li, Wen-bo; Hu, Han-tong, Tianjin Univ Tradit Chinese Med, Tianjin, Peoples R China.
   Jiang, Wei; Shi, Xue-min, Tianjin Univ Tradit Chinese Med, Teaching Hosp 1, Dept Acupuncture \& Moxibust, Tianjin, Peoples R China.},
DOI = {10.4103/1673-5374.197135},
ISSN = {1673-5374},
EISSN = {1876-7958},
Keywords = {nerve regeneration; stroke; middle cerebral artery occlusion;
   electroacupuncture; miRNA; cerebral blood flow; Neiguan (PC6); Renzhong
   (GV26); neural regeneration},
Keywords-Plus = {TRANSIENT FOCAL ISCHEMIA; ARTERY OCCLUSION; DOWN-REGULATION; IN-VITRO;
   EXPRESSION; PROLIFERATION; NEUROGENESIS; MIR-206; BRAIN; DIFFERENTIATION},
Research-Areas = {Cell Biology; Neurosciences \& Neurology},
Web-of-Science-Categories  = {Cell Biology; Neurosciences},
Author-Email = {zhxf67@163.com},
Affiliations = {Tianjin University of Traditional Chinese Medicine; Tianjin University
   of Traditional Chinese Medicine; Tianjin University of Traditional
   Chinese Medicine},
ResearcherID-Numbers = {Zheng, Haizhen/GMW-7096-2022
   胡, 汉通/GYJ-2069-2022
   Hu, Hantong/AAU-9912-2021
   li, wenbo/GZM-8930-2022
   },
ORCID-Numbers = {Hu, Hantong/0000-0001-8759-5083
   Zhao, Xiao-feng/0000-0002-1750-7364},
Funding-Acknowledgement = {National Natural Science Foundation of China {[}81173416]},
Funding-Text = {This work was supported by the National Natural Science Foundation of
   China, No. 81173416.},
Cited-References = {Bolstad BM, 2003, BIOINFORMATICS, V19, P185, DOI 10.1093/bioinformatics/19.2.185.
   Chan WS, 2013, FRONT MOL NEUROSCI, V6, DOI 10.3389/fnmol.2013.00023.
   Dey BK, 2011, MOL CELL BIOL, V31, P203, DOI 10.1128/MCB.01009-10.
   Dharap A, 2009, J CEREBR BLOOD F MET, V29, P675, DOI 10.1038/jcbfm.2008.157.
   Ebert MS, 2012, CELL, V149, P515, DOI 10.1016/j.cell.2012.04.005.
   Fahlenkamp AV, 2014, MED GAS RES, V4, DOI 10.1186/2045-9912-4-11.
   Gao HM, 2006, ACUPUNCTURE ELECTRO, V31, P259, DOI 10.3727/036012906815844247.
   Gao XL, 2004, BIOPOLYMERS, V73, P579, DOI 10.1002/bip.20005.
   GERMANO AF, 1994, J NEUROTRAUM, V11, P345, DOI 10.1089/neu.1994.11.345.
   Gubern C, 2013, FEBS J, V280, P6233, DOI 10.1111/febs.12546.
   Hobert O, 2008, SCIENCE, V319, P1785, DOI 10.1126/science.1151651.
   Hurtado Olivia, 2006, Cerebrovasc Dis, V21 Suppl 2, P54, DOI 10.1159/000091704.
   Jalali S, 2012, PLOS ONE, V7, DOI 10.1371/journal.pone.0046808.
   Jeyaseelan K, 2008, STROKE, V39, P959, DOI 10.1161/STROKEAHA.107.500736.
   Jin KL, 2002, P NATL ACAD SCI USA, V99, P11946, DOI 10.1073/pnas.182296499.
   Johnnidis JB, 2008, NATURE, V451, P1125, DOI 10.1038/nature06607.
   Kanehisa M, 2000, NUCLEIC ACIDS RES, V28, P27, DOI 10.1093/nar/28.1.27.
   Kang KA, 2010, NEUROL RES, V32, pS84, DOI 10.1179/016164109X12537002794246.
   Kim JH, 2013, PLOS ONE, V8, DOI 10.1371/journal.pone.0056736.
   Kim YR, 2014, PLOS ONE, V9, DOI 10.1371/journal.pone.0090000.
   Krol J, 2010, NAT REV GENET, V11, P597, DOI 10.1038/nrg2843.
   Küry P, 2004, EUR J NEUROSCI, V19, P1708, DOI 10.1111/j.1460-9568.2004.03226.x.
   Li J, 2014, BMC COMPLEM ALTERN M, V14, DOI 10.1186/1472-6882-14-441.
   Li L, 2012, LAB INVEST, V92, P571, DOI 10.1038/labinvest.2012.10.
   Liu LG, 2013, EVID-BASED COMPL ALT, V2013, DOI 10.1155/2013/953162.
   Liu XF, 2014, PROG NEUROBIOL, V115, P92, DOI 10.1016/j.pneurobio.2013.11.007.
   LONGA EZ, 1989, STROKE, V20, P84, DOI 10.1161/01.STR.20.1.84.
   Luo D, 2014, EVID-BASED COMPL ALT, V2014, DOI 10.1155/2014/962343.
   Qin WY, 2013, EVID-BASED COMPL ALT, V2013, DOI 10.1155/2013/924541.
   Ratmansky M, 2016, J ALTERN COMPLEM MED, V22, P33, DOI 10.1089/acm.2015.0066.
   Rickhag M, 2006, J NEUROCHEM, V96, P14, DOI 10.1111/j.1471-4159.2005.03508.x.
   Saura CA, 2004, NEURON, V42, P23, DOI 10.1016/S0896-6273(04)00182-5.
   Schäbitz WR, 2003, STROKE, V34, P745, DOI 10.1161/01.STR.0000057814.70180.17.
   Schänzer A, 2004, BRAIN PATHOL, V14, P237.
   Selvamani A, 2014, CLIN SCI, V127, P77, DOI 10.1042/CS20130565.
   Shiflett SC, 2007, TOP STROKE REHABIL, V14, P40, DOI 10.1310/tsr1404-40.
   Traystman RJ, 2001, STROKE, V32, P783, DOI 10.1161/01.STR.32.3.783.
   Wang QA, 2011, STROKE, V42, P389, DOI 10.1161/STROKEAHA.110.597336.
   Wang R, 2012, CELL PHYSIOL BIOCHEM, V29, P381, DOI 10.1159/000338493.
   Weaver J, 2015, MED GAS RES, V5, DOI 10.1186/s13618-015-0032-4.
   Xiong R, 2014, NEUROBIOL AGING, V35, P705, DOI 10.1016/j.neurobiolaging.2013.09.027.
   Xu MS, 2013, EVID-BASED COMPL ALT, V2013, DOI 10.1155/2013/137631.
   Yang L, 2015, TECHNOL HEALTH CARE, V23, pS77, DOI {[}10.3233/THC-150934, 10.3233/thc-150934].
   Yang ZK, 2013, EVID-BASED COMPL ALT, V2013, DOI 10.1155/2013/276320.
   Yates LA, 2013, CELL, V153, P516, DOI 10.1016/j.cell.2013.04.003.
   Yu C, 2013, ZHONGGUO ZHONGYIYAO, V20, P78.
   Zhang C, 2015, EVID-BASED COMPL ALT, V2015, DOI 10.1155/2015/496932.
   Zhang RL, 2004, J CEREBR BLOOD F MET, V24, P441, DOI 10.1097/00004647-200404000-00009.
   Zhang TH, 2011, ANTICANCER RES, V31, P3859.
   Zhao CM, 2008, CELL, V132, P645, DOI 10.1016/j.cell.2008.01.033.
   Zhong SB, 2009, EVID-BASED COMPL ALT, V6, P51, DOI 10.1093/ecam/nem062.
   Zhu Qi, 2007, V382, P287, DOI 10.1007/978-1-59745-304-2\_19.},
Number-of-Cited-References = {52},
Times-Cited = {20},
Usage-Count-Last-180-days = {0},
Usage-Count-Since-2013 = {9},
Journal-ISO = {Neural Regen. Res.},
Doc-Delivery-Number = {EK4IS},
Web-of-Science-Index = {Science Citation Index Expanded (SCI-EXPANDED)},
Unique-ID = {WOS:000393890900019},
OA = {Green Published, gold},
DA = {2024-01-02},
}

@article{ WOS:000823238300001,
Author = {Yang, Yang and Deng, Peiying and Si, Yingkui and Xu, Hong and Zhang,
   Jianmin and Sun, Hua},
Title = {Acupuncture at GV20 and ST36 Improves the Recovery of Behavioral
   Activity in Rats Subjected to Cerebral Ischemia/Reperfusion Injury},
Journal = {FRONTIERS IN BEHAVIORAL NEUROSCIENCE},
Year = {2022},
Volume = {16},
Month = {JUN 14},
Abstract = {Traditional acupuncture and electroacupuncture (EA) have been widely
   performed to treat ischemic stroke. To provide experimental support for
   the clinical application of acupuncture to ameliorate post-stroke
   sequelae, in this study, we investigated the therapeutic effect of
   acupuncture and EA on CIRI following middle cerebral artery occlusion
   (MCAO) in rats. The animals were randomly divided into five groups:
   sham-operated (S), model (M), traditional acupuncture (A) treatment,
   electroacupuncture (EA) treatment, and drug (D; edaravone) therapies.
   Neurological behavioral characteristics (neurological deficit score,
   forelimb muscle strength, sensorimotor function, body symmetry, sucrose
   consumption, and mood) were examined in all the groups on days 1, 3, 5,
   and 7 after reperfusion. Expressions of vascular endothelial growth
   factor (VEGF) and hypoxia-inducible factor-1 alpha (HIF-1 alpha) were
   detected by immunohistochemistry. Both acupuncture and EA significantly
   reduced neurological deficits and improved forelimb muscle strength,
   sensorimotor function, body symmetry recovery, and neurovascular
   regeneration in the rats after ischemia/reperfusion injury. The
   efficacies of both acupuncture and EA were comparable to that of
   edaravone, a commonly used medicine for stroke in the clinic. Thus, our
   data suggest that acupuncture and EA therapy at acupoints GV20 and ST36
   might represent alternative or complementary treatments to the
   conventional management of ischemic stroke, providing additional support
   for the experimental evidence for acupuncture therapy in clinical
   settings. In summary, EA might provide alternative or complementary
   treatment strategies for treating patients with apoplexy in the clinic.
   However, potential mechanisms underlying the role of acupuncture require
   further investigation.},
Publisher = {FRONTIERS MEDIA SA},
Address = {AVENUE DU TRIBUNAL FEDERAL 34, LAUSANNE, CH-1015, SWITZERLAND},
Type = {Article},
Language = {English},
Affiliation = {Sun, H (Corresponding Author), Chinese Acad Med Sci, Peking Union Med Coll Hosp, Peking Union Med Coll, Dept Tradit Chinese Med, Beijing, Peoples R China.
   Zhang, JM (Corresponding Author), Chinese Acad Med Sci, Inst Basic Med Sci, Peking Union Med Coll, Sch Basic Med,CAMS Key Lab T Cell \& Immunotherapy,, Beijing, Peoples R China.
   Yang, Yang; Deng, Peiying; Si, Yingkui; Xu, Hong; Sun, Hua, Chinese Acad Med Sci, Peking Union Med Coll Hosp, Peking Union Med Coll, Dept Tradit Chinese Med, Beijing, Peoples R China.
   Zhang, Jianmin, Chinese Acad Med Sci, Inst Basic Med Sci, Peking Union Med Coll, Sch Basic Med,CAMS Key Lab T Cell \& Immunotherapy,, Beijing, Peoples R China.},
DOI = {10.3389/fnbeh.2022.909512},
Article-Number = {909512},
ISSN = {1662-5153},
Keywords = {acupuncture; ischemic stroke; electroacupuncture; behavioral activity;
   neurovascular regeneration},
Keywords-Plus = {ARTERY OCCLUSION; ELECTROACUPUNCTURE; MODEL},
Research-Areas = {Behavioral Sciences; Neurosciences \& Neurology},
Web-of-Science-Categories  = {Behavioral Sciences; Neurosciences},
Author-Email = {jzhang42@163.com
   sunhuahe@vip.sina.com},
Affiliations = {Chinese Academy of Medical Sciences - Peking Union Medical College;
   Peking Union Medical College; Peking Union Medical College Hospital;
   Chinese Academy of Medical Sciences - Peking Union Medical College;
   Peking Union Medical College},
Funding-Acknowledgement = {National Natural Science Foundation of China {[}81574054, 81273850]},
Funding-Text = {Funding This study was supported by grants from the National Natural
   Science Foundation of China to HS (81574054 and 81273850).},
Cited-References = {Andrews MMM, 2019, BEHAV BRAIN RES, V356, P1, DOI 10.1016/j.bbr.2018.08.008.
   Chang SA, 2019, EVID-BASED COMPL ALT, V2019, DOI 10.1155/2019/3098095.
   Chen SH, 2020, BRAIN RES, V1748, DOI 10.1016/j.brainres.2020.147075.
   Chen Y, 1996, J NEUROTRAUM, V13, P557, DOI 10.1089/neu.1996.13.557.
   Cui JW, 2021, VET SCI, V8, DOI 10.3390/vetsci8080149.
   Cui S, 2020, NEURAL PLAST, V2020, DOI 10.1155/2020/8857543.
   Deng PY, 2022, CELLS-BASEL, V11, DOI 10.3390/cells11050820.
   Du Jin, 2020, Aging (Albany NY), V13, P877, DOI 10.18632/aging.202194.
   Du YZ, 2020, MEDICINE, V99, DOI 10.1097/MD.0000000000023803.
   Glab JA, 2022, NEUROMOL MED, V24, P405, DOI 10.1007/s12017-022-08703-4.
   Hu ZL, 2018, MOL MED REP, V17, P531, DOI 10.3892/mmr.2017.7918.
   Kang Z, 2021, J MOL NEUROSCI, V71, P2165, DOI 10.1007/s12031-021-01844-4.
   Lee S, 2014, J VET MED SCI, V76, P1555, DOI 10.1292/jvms.14-0258.
   Li B, 2021, FRONT NEUROROBOTICS, V15, DOI 10.3389/fnbot.2021.719145.
   Li J, 2021, NEURAL PLAST, V2021, DOI 10.1155/2021/4894881.
   Li RR, 2019, MOLECULES, V24, DOI 10.3390/molecules24101898.
   Li ZJ, 2020, J STROKE CEREBROVASC, V29, DOI 10.1016/j.jstrokecerebrovasdis.2020.105286.
   Liu MY, 2018, NAT PROTOC, V13, P1686, DOI 10.1038/s41596-018-0011-z.
   Long M, 2019, INFLAMMATION, V42, P1777, DOI 10.1007/s10753-019-01040-y.
   LONGA EZ, 1989, STROKE, V20, P84, DOI 10.1161/01.STR.20.1.84.
   Lou YT, 2020, WORLD J CLIN CASES, V8, DOI 10.12998/wjcc.v8.i24.6282.
   Lu YN, 2021, BIOCHEM PHARMACOL, V186, DOI 10.1016/j.bcp.2021.114464.
   Mei ZG, 2020, AGING-US, V12, P13187, DOI 10.18632/aging.103420.
   Miao MS, 2017, SAUDI PHARM J, V25, P607, DOI 10.1016/j.jsps.2017.04.032.
   Seunghoon Shin J., 2014, REPROD DEV BIOL, V35, P29.
   Shao Y, 2020, MEDICINE, V99, DOI 10.1097/MD.0000000000020096.
   Shi L, 2017, NEURAL REGEN RES, V12, P2000, DOI 10.4103/1673-5374.221156.
   Shi YH, 2020, FRONT PHARMACOL, V11, DOI 10.3389/fphar.2020.00285.
   Taei AA, 2021, BIOMED PHARMACOTHER, V140, DOI 10.1016/j.biopha.2021.111709.
   Wang AR, 2021, BEHAV BRAIN RES, V403, DOI 10.1016/j.bbr.2021.113138.
   Wang CC, 2022, PLOS ONE, V17, DOI 10.1371/journal.pone.0260846.
   Wang HY, 2019, NITRIC OXIDE-BIOL CH, V91, P23, DOI 10.1016/j.niox.2019.07.004.
   Wang L, 2021, NEUROMOL MED, V23, P416, DOI 10.1007/s12017-020-08642-y.
   Wang SJ, 2022, NEURAL REGEN RES, V17, P905, DOI 10.4103/1673-5374.322477.
   Wang YP, 2020, J NEUROGASTROENTEROL, V26, P6, DOI 10.5056/jnm19005.
   Webb AJS, 2022, STROKE, V53, P1054, DOI 10.1161/STROKEAHA.121.035850.
   Wen ZY, 2017, BRAIN RES, V1665, P88, DOI 10.1016/j.brainres.2017.04.001.
   Wu LJ, 2017, BIOMED RES INT, V2017, DOI 10.1155/2017/8542576.
   Wu SM, 2019, LANCET NEUROL, V18, P394, DOI 10.1016/S1474-4422(18)30500-3.
   Xie HH, 2021, CHINESE MED J-PEKING, V134, P1610, DOI 10.1097/CM9.0000000000001492.
   Xu H, 2014, PLOS ONE, V9, DOI 10.1371/journal.pone.0097488.
   Xu HB, 2018, J NEUROINFLAMM, V15, DOI 10.1186/s12974-018-1117-5.
   Yang DX, 2021, BRAIN BEHAV, V11, DOI 10.1002/brb3.2431.
   Yao SQ, 2020, J MOL NEUROSCI, V70, P1871, DOI 10.1007/s12031-020-01580-1.
   Yin QQ, 2021, BIOCHEM BIOPH RES CO, V554, P107, DOI 10.1016/j.bbrc.2021.03.104.
   Yu L, 2021, FRONT PHARMACOL, V12, DOI 10.3389/fphar.2021.716121.
   Zhang C, 2021, OXID MED CELL LONGEV, V2021, DOI 10.1155/2021/5531048.
   Zhang YM, 2021, EVID-BASED COMPL ALT, V2021, DOI 10.1155/2021/9912325.
   Zhang YM, 2014, EVID-BASED COMPL ALT, V2014, DOI 10.1155/2014/989340.
   Zhao FY, 2020, BIOMED RES INT, V2020, DOI 10.1155/2020/5901573.
   Zhou MG, 2019, LANCET, V394, P1145, DOI 10.1016/S0140-6736(19)30427-1.},
Number-of-Cited-References = {51},
Times-Cited = {7},
Usage-Count-Last-180-days = {8},
Usage-Count-Since-2013 = {34},
Journal-ISO = {Front. Behav. Neurosci.},
Doc-Delivery-Number = {2U5ZK},
Web-of-Science-Index = {Science Citation Index Expanded (SCI-EXPANDED)},
Unique-ID = {WOS:000823238300001},
OA = {Green Published, gold},
DA = {2024-01-02},
}

@article{ WOS:000431370200001,
Author = {Chang, Qwang-Yuen and Lin, Yi-Wen and Hsieh, Ching-Liang},
Title = {Acupuncture and neuroregeneration in ischemic stroke},
Journal = {NEURAL REGENERATION RESEARCH},
Year = {2018},
Volume = {13},
Number = {4},
Pages = {573-583},
Month = {APR},
Abstract = {Acupuncture is potentially beneficial for post-stroke rehabilitation and
   is considered a promising preventive strategy for stroke.
   Electroacupuncture pretreatment or treatment after ischemic stroke by
   using appropriate electroacupuncture parameters generates
   neuroprotective and neuroregenerative effects that increase cerebral
   blood flow, regulate oxidative stress, attenuate glutamate
   excitotoxicity, maintain blood-brain barrier integrity, inhibit
   apoptosis, increase growth factor production, and induce cerebral
   ischemic tolerance.},
Publisher = {WOLTERS KLUWER MEDKNOW PUBLICATIONS},
Address = {WOLTERS KLUWER INDIA PVT LTD , A-202, 2ND FLR, QUBE, C T S  NO 1498A-2
   VILLAGE MAROL, ANDHERI EAST, MUMBAI, 400059, INDIA},
Type = {Review},
Language = {English},
Affiliation = {Hsieh, CL (Corresponding Author), China Med Univ, Res Ctr Chinese Med \& Acupuncture, Taichung, Taiwan.
   Hsieh, CL (Corresponding Author), China Med Univ, Grad Inst Acupuncture Sci, Coll Chinese Med, Taichung, Taiwan.
   Hsieh, CL (Corresponding Author), China Med Univ, Grad Inst Integrated Med, Coll Chinese Med, Taichung, Taiwan.
   Hsieh, CL (Corresponding Author), China Med Univ Hosp, Dept Chinese Med, Taichung, Taiwan.
   Chang, Qwang-Yuen, Lin Shin Hosp, Dept Family Med, Taichung, Taiwan.
   Lin, Yi-Wen; Hsieh, Ching-Liang, China Med Univ, Res Ctr Chinese Med \& Acupuncture, Taichung, Taiwan.
   Lin, Yi-Wen; Hsieh, Ching-Liang, China Med Univ, Grad Inst Acupuncture Sci, Coll Chinese Med, Taichung, Taiwan.
   Hsieh, Ching-Liang, China Med Univ, Grad Inst Integrated Med, Coll Chinese Med, Taichung, Taiwan.
   Hsieh, Ching-Liang, China Med Univ Hosp, Dept Chinese Med, Taichung, Taiwan.},
DOI = {10.4103/1673-5374.230272},
ISSN = {1673-5374},
EISSN = {1876-7958},
Keywords = {acupuncture; neuroprotection; neuroregeneration},
Keywords-Plus = {FOCAL CEREBRAL-ISCHEMIA; BLOOD-BRAIN-BARRIER; NEUROTROPHIC FACTOR
   EXPRESSION; JING-WELL POINTS; ELECTROACUPUNCTURE PRETREATMENT;
   REPERFUSION INJURY; OXIDATIVE STRESS; VAGUS NERVE; RAT MODEL;
   ELECTRICAL-STIMULATION},
Research-Areas = {Cell Biology; Neurosciences \& Neurology},
Web-of-Science-Categories  = {Cell Biology; Neurosciences},
Author-Email = {clhsieh@mail.cmuh.org.tw},
Affiliations = {China Medical University Taiwan; China Medical University Taiwan; China
   Medical University Taiwan; China Medical University Taiwan; China
   Medical University Hospital - Taiwan},
ResearcherID-Numbers = {Lin, Yi-Wen/O-3541-2015
   },
ORCID-Numbers = {Lin, Yi-Wen/0000-0001-7204-8837
   Chang, Qwang-Yuen/0000-0002-9973-8333},
Funding-Acknowledgement = {Aim for the Top University Plan of the Ministry of Education, Taiwan,
   China},
Funding-Text = {This study was supported under the Aim for the Top University Plan of
   the Ministry of Education, Taiwan, China.},
Cited-References = {Ahn SM, 2016, SCI REP-UK, V6, DOI 10.1038/srep28646.
   Ay I, 2015, BRAIN STIMUL, V8, P7, DOI 10.1016/j.brs.2014.09.009.
   Bolaños JP, 1999, BBA-BIOENERGETICS, V1411, P415, DOI 10.1016/S0005-2728(99)00030-4.
   Burmester T, 2009, J EXP BIOL, V212, P1423, DOI 10.1242/jeb.000729.
   Cai PY, 2014, FRONT NEUROL, V5, DOI 10.3389/fneur.2014.00107.
   Cakmak YO, 2009, ACUPUNCT MED, V27, P183, DOI 10.1136/aim.2009.001420.
   Candelario-Jalil E, 2011, STROKE, V42, P1345, DOI 10.1161/STROKEAHA.110.600825.
   Chen AZ, 2012, INT J MOL MED, V30, P791, DOI 10.3892/ijmm.2012.1074.
   Chen Shi-xin, 2011, Zhongguo Zhong Xi Yi Jie He Za Zhi, V31, P784.
   Chen Su-Hui, 2012, Zhen Ci Yan Jiu, V37, P470.
   Cheng CY, 2014, BMC COMPLEM ALTERN M, V14, DOI 10.1186/1472-6882-14-92.
   Cheng CY, 2014, PLOS ONE, V9, DOI 10.1371/journal.pone.0091426.
   Chi LT, 2018, J CEREBR BLOOD F MET, V38, P479, DOI 10.1177/0271678X17697988.
   Dailey T, 2013, FRONT NEUROL NEUROSC, V32, P54, DOI 10.1159/000346407.
   Dong H, 2009, NEUROL RES, V31, P853, DOI 10.1179/174313209X393960.
   Du YH, 2011, NEUROL RES, V33, P101, DOI 10.1179/016164110X12714125204317.
   Duris K, 2017, CURR DRUG DELIV, V14, P449, DOI 10.2174/1567201814666170201150015.
   Feng R, 2014, AFR J TRADIT COMPLEM, V11, P25, DOI 10.4314/ajtcam.v11i3.5.
   Feng SF, 2010, NEUROSCI LETT, V478, P150, DOI 10.1016/j.neulet.2010.05.006.
   Gao HM, 2002, ACUPUNCTURE ELECTRO, V27, P45, DOI 10.3727/036012902816026112.
   Gao HM, 2006, ACUPUNCTURE ELECTRO, V31, P259, DOI 10.3727/036012906815844247.
   Gao L, 2012, J TRADIT CHIN MED, V32, P471, DOI 10.1016/S0254-6272(13)60057-6.
   Garry PS, 2015, EXP NEUROL, V263, P235, DOI 10.1016/j.expneurol.2014.10.017.
   Guo F, 2014, BRAIN RES, V1573, P84, DOI 10.1016/j.brainres.2014.05.020.
   Guo ZJ, 2012, NEURAL REGEN RES, V7, P1618, DOI 10.3969/j.issn.1673-5374.2012.21.003.
   Han XH, 2010, BRAIN INJURY, V24, P773, DOI 10.3109/02699051003610482.
   Han Yong-Sheng, 2013, Zhen Ci Yan Jiu, V38, P173.
   He Yang-Zi, 2007, Zhen Ci Yan Jiu, V32, P338.
   Hsieh CL, 1999, AM J CHINESE MED, V27, P11, DOI 10.1142/S0192415X99000033.
   Hsieh CL, 2006, AM J CHINESE MED, V34, P351, DOI 10.1142/S0192415X06003886.
   Hsieh RL, 2007, J REHABIL MED, V39, P205, DOI 10.2340/16501977-0032.
   Jiang Y, 2014, PLOS ONE, V9, DOI 10.1371/journal.pone.0102342.
   Kim JH, 2013, PLOS ONE, V8, DOI 10.1371/journal.pone.0056736.
   Kim JH, 2013, BMC COMPLEM ALTERN M, V13, DOI 10.1186/1472-6882-13-22.
   Kim MW, 2012, ACUPUNCT MED, V30, P222, DOI 10.1136/acupmed-2011-010126.
   Kim YR, 2014, PLOS ONE, V9, DOI 10.1371/journal.pone.0090000.
   Kim YR, 2013, INT J MOL MED, V32, P1303, DOI 10.3892/ijmm.2013.1511.
   Kuo CT, 2016, SCI REP-UK, V6, DOI 10.1038/srep20381.
   La Marca R, 2010, CLIN SCI, V118, P537, DOI 10.1042/CS20090264.
   Lee JD, 2003, NEURORADIOLOGY, V45, P780, DOI 10.1007/s00234-003-1080-3.
   Li C, 2017, ACUPUNCT MED, V35, P360, DOI 10.1136/acupmed-2016-011148.
   Li X, 2013, INT REV NEUROBIOL, V111, P159, DOI 10.1016/B978-0-12-411545-3.00008-0.
   Li X, 2012, EVID-BASED COMPL ALT, V2012, DOI 10.1155/2012/195397.
   Liang Yan-Qui, 2012, Zhongguo Zhong Xi Yi Jie He Za Zhi, V32, P209.
   Liao SL, 2017, BIOMED RES INT-UK, V2017, DOI 10.1155/2017/3178014.
   Lin RH, 2015, MOL MED REP, V12, P6807, DOI 10.3892/mmr.2015.4321.
   Lin YW, 2010, J INTEGR NEUROSCI, V9, P269, DOI 10.1142/S0219635210002433.
   Liu J, 2017, EXP THER MED, V14, P939, DOI 10.3892/etm.2017.4622.
   Liu SY, 2009, AM J CHINESE MED, V37, P483, DOI 10.1142/S0192415X09006990.
   Lu Y, 2015, LIFE SCI, V134, P68, DOI 10.1016/j.lfs.2015.05.014.
   Lu Z., 2002, ZHONGGUO ZHENJIU, V22, P671.
   Luo Y, 2011, CHIN J INTEGR MED, V17, P750, DOI 10.1007/s11655-011-0754-7.
   Ma L, 2011, CURR NEUROVASC RES, V8, P145, DOI 10.2174/156720211795495394.
   Ma RR, 2016, NEUROSCI LETT, V633, P158, DOI 10.1016/j.neulet.2016.09.033.
   Meng Pei-Yan, 2008, Zhen Ci Yan Jiu, V33, P103.
   Mravec B, 2010, AUTON NEUROSCI-BASIC, V158, P8, DOI 10.1016/j.autneu.2010.08.009.
   Neumann S, 2015, INT J MOL SCI, V16, P29029, DOI 10.3390/ijms161226141.
   Pang JM, 2003, AM J CHINESE MED, V31, P295, DOI 10.1142/S0192415X03000977.
   Peng YJ, 2012, NEURAL REGEN RES, V7, P2901, DOI 10.3969/j.issn.1673-5374.2012.36.007.
   Peplow PV, 2016, NEURAL REGEN RES, V11, P559, DOI 10.4103/1673-5374.180735.
   Ren Xiu-Jun, 2010, Zhen Ci Yan Jiu, V35, P347.
   Shaked I, 2009, IMMUNITY, V31, P965, DOI 10.1016/j.immuni.2009.09.019.
   Shen M. H., 2016, EVID-BASED COMPL ALT, V2016.
   Shen Mei-hong, 2009, Zhen Ci Yan Jiu, V34, P167.
   Shen PF, 2012, AM J CHINESE MED, V40, P685, DOI 10.1142/S0192415X12500516.
   Shi P, 2017, NEURAL REGEN RES, V12, P925, DOI 10.4103/1673-5374.208574.
   Shyu WC, 2008, J PHARMACOL EXP THER, V324, P834, DOI 10.1124/jpet.107.127746.
   Si QM, 1998, ACUPUNCTURE ELECTRO, V23, P117, DOI 10.3727/036012998816356562.
   Siu FKW, 2004, LIFE SCI, V75, P1323, DOI 10.1016/j.lfs.2004.02.025.
   Siu FKW, 2004, NEUROSCI LETT, V354, P158, DOI 10.1016/j.neulet.2003.10.009.
   Sun N, 2005, BRAIN RES, V1064, P98, DOI 10.1016/j.brainres.2005.09.060.
   Sun Ning, 2003, J Huazhong Univ Sci Technolog Med Sci, V23, P112.
   Tao J, 2016, BRAIN RES BULL, V120, P14, DOI 10.1016/j.brainresbull.2015.10.011.
   Tao J, 2010, NEUROL RES, V32, P198, DOI 10.1179/174313209X414506.
   Tian WQ, 2015, CHIN J INTEGR MED, V21, P618, DOI 10.1007/s11655-013-1512-9.
   Tian Xue-song, 2008, Zhong Xi Yi Jie He Xue Bao, V6, P632, DOI 10.3736/jcim20080617.
   Uchida S, 2000, JPN J PHYSIOL, V50, P495, DOI 10.2170/jjphysiol.50.495.
   Wang CP, 2014, EVID-BASED COMPL ALT, V2014, DOI 10.1155/2014/625050.
   Wang Q, 2005, NEUROSCI LETT, V381, P158, DOI 10.1016/j.neulet.2005.02.019.
   Wang QA, 2011, STROKE, V42, P389, DOI 10.1161/STROKEAHA.110.597336.
   Wang Q, 2009, STROKE, V40, P2157, DOI 10.1161/STROKEAHA.108.541490.
   Wang WB, 2016, NEURAL REGEN RES, V11, P1099, DOI 10.4103/1673-5374.187042.
   Wang Y, 2012, EVID-BASED COMPL ALT, V2012, DOI 10.1155/2012/480950.
   Wei GW, 2000, ACUPUNCTURE ELECTRO, V25, P81, DOI 10.3727/036012900816356208.
   Wei HD, 2014, MOL NEUROBIOL, V49, P326, DOI 10.1007/s12035-013-8524-5.
   Wu JS, 2017, INT J MOL MED, V40, P875, DOI 10.3892/ijmm.2017.3057.
   Wu XD, 2001, ACUPUNCTURE ELECTRO, V26, P1.
   Xiao YC, 2013, NEURAL REGEN RES, V8, P1122, DOI 10.3969/j.issn.1673-5374.2013.12.007.
   Xie CC, 2016, BRAIN RES, V1648, P119, DOI 10.1016/j.brainres.2016.07.038.
   Xie GL, 2013, EXP THER MED, V5, P1593, DOI 10.3892/etm.2013.1030.
   Xie Ya-Ning, 2012, Zhen Ci Yan Jiu, V37, P380.
   Xiong LZ, 2007, CHINESE MED J-PEKING, V120, P394, DOI 10.1097/00029330-200703010-00009.
   Xu HW, 2014, PLOS ONE, V9, DOI 10.1371/journal.pone.0086723.
   {[}徐虹 Xu Hong], 2010, {[}基础医学与临床, Basic \& Clinical Medicine], V30, P731.
   Xu Neng-gui, 2002, Zhongguo Zhong Xi Yi Jie He Za Zhi, V22, P295.
   Xue XH, 2014, NEUROSCI LETT, V558, P14, DOI 10.1016/j.neulet.2013.10.029.
   {[}杨静 Yang Jing], 2004, {[}中国针灸, Chinese Acupuncture and Moxibustion], V24, P208.
   Yang ZJ, 2005, ACUPUNCTURE ELECTRO, V30, P185, DOI 10.3727/036012905815901244.
   Yao WP, 2012, J TRADIT CHIN MED, V32, P99, DOI 10.1016/S0254-6272(12)60040-5.
   Yu NN, 2017, BMC COMPLEM ALTERN M, V17, DOI 10.1186/s12906-017-1979-6.
   Zhang C, 2015, NEURAL REGEN RES, V10, P159, DOI 10.4103/1673-5374.150727.
   Zhang Hong-Xing, 2009, Zhong Xi Yi Jie He Xue Bao, V7, P769, DOI 10.3736/jcim20090812.
   {[}张民 Zhang Min], 2003, {[}中华麻醉学杂志, Chinese Journal of Anesthesiology], V23, P355.
   Zhang SH, 2015, STROKE, V46, P1301, DOI 10.1161/STROKEAHA.114.007659.
   Zhang SY, 2011, J NEUROL SCI, V307, P139, DOI 10.1016/j.jns.2011.04.021.
   Zhang Ye-Gui, 2015, Zhen Ci Yan Jiu, V40, P113.
   Zhao YM, 2016, MITOCHONDRIAL DNA A, V27, P3737, DOI 10.3109/19401736.2015.1079882.
   Zhong SB, 2009, EVID-BASED COMPL ALT, V6, P51, DOI 10.1093/ecam/nem062.
   Zhou F, 2013, EVID-BASED COMPL ALT, V2013, DOI 10.1155/2013/878521.
   Zhou F, 2011, J APPL PHYSIOL, V111, P1877, DOI 10.1152/japplphysiol.00313.2011.
   Zhu W, 2017, J NEUROIMMUNE PHARM, V12, P575, DOI 10.1007/s11481-017-9747-4.
   Zou J, 2006, CELL MOL NEUROBIOL, V26, P385, DOI 10.1007/s10571-006-9045-9.
   Zou R, 2015, MOL MED REP, V12, P2027, DOI 10.3892/mmr.2015.3672.
   Zuo F, 2012, EVID-BASED COMPL ALT, V2012, DOI 10.1155/2012/902413.},
Number-of-Cited-References = {114},
Times-Cited = {45},
Usage-Count-Last-180-days = {7},
Usage-Count-Since-2013 = {81},
Journal-ISO = {Neural Regen. Res.},
Doc-Delivery-Number = {GE6WB},
Web-of-Science-Index = {Science Citation Index Expanded (SCI-EXPANDED)},
Unique-ID = {WOS:000431370200001},
OA = {Green Published, gold},
DA = {2024-01-02},
}

@article{ WOS:000624756300001,
Author = {Liu, Li and Zhang, Qun and Li, Mingyue and Wang, Nianhong and Li, Ce and
   Song, Di and Shen, Xueyan and Luo, Lu and Fan, Yunhui and Xie, Hongyu
   and Wu, Yi},
Title = {Early Post-Stroke Electroacupuncture Promotes Motor Function Recovery in
   Post-Ischemic Rats by Increasing the Blood and Brain Irisin},
Journal = {NEUROPSYCHIATRIC DISEASE AND TREATMENT},
Year = {2021},
Volume = {17},
Pages = {695-702},
Abstract = {Objective: Recent studies have shown that irisin, a novel peptide
   hormone derived from muscles, could be used as a potential therapeutic
   drug against ischemic stroke. Moreover, electroacupuncture (EA) is
   widely used in the treatment of ischemic stroke. Yet, whether irisin is
   involved in the EA neuroprotection remains unclear. The following study
   investigated the association between serum and peri-lesional cortex
   irisin and EA-induced post-stroke motor recovery in rats.
   Methods: The middle cerebral artery occlusion (MCAO) method was used to
   induce ischemic stroke in rats. Rats were randomly divided into two
   groups: a middle cerebral artery occlusion (MCAO) group (MCAO rats
   without treatment) and an electroacupuncture (EA) group (MCAO rats
   treated with EA). On the 3rd day post-stroke, infarct volume, behavioral
   deficits, surviving neurons, irisin protein expression in
   peri-infarction cortex, muscle tissue, and serum were evaluated to
   identify the neuroprotective of EA in acute ischemic stroke.
   Results: Compared with the MCAO group, the EA group showed better
   behavioral performance, a smaller cerebral infarct volume, more
   surviving neurons, and a significant increase in irisin expression in
   the peri-infarction cortex and serum (p 0.05). However, no difference in
   irisin expression in the muscle tissue was found between the MCAO group
   and the EA group (p 0.05).
   Conclusion: EA promotes motor function recovery, reduces the volume of
   cerebral infarction, and alleviates neuronal death following ischemic
   stroke by enhancing the expression of irisin in both the blood and
   peri-lesional cortex.},
Publisher = {DOVE MEDICAL PRESS LTD},
Address = {PO BOX 300-008, ALBANY, AUCKLAND 0752, NEW ZEALAND},
Type = {Article},
Language = {English},
Affiliation = {Xie, HY; Wu, Y (Corresponding Author), Fudan Univ, Huashan Hosp, Dept Rehabil Med, 12 Wulumuqi Middle Rd, Shanghai 200040, Peoples R China.
   Liu, Li; Zhang, Qun; Wang, Nianhong; Li, Ce; Shen, Xueyan; Luo, Lu; Fan, Yunhui; Xie, Hongyu; Wu, Yi, Fudan Univ, Huashan Hosp, Dept Rehabil Med, 12 Wulumuqi Middle Rd, Shanghai 200040, Peoples R China.
   Li, Mingyue, Sun Yat Sen Univ, Affiliated Hosp 3, Dept Rehabil Med, Guangzhou, Peoples R China.
   Song, Di, Shanghai Jiao Tong Univ, Affiliated Peoples Hosp 6, Dept Rehabil Med, Shanghai, Peoples R China.},
DOI = {10.2147/NDT.S290148},
EISSN = {1178-2021},
Keywords = {ischemic stroke; electroacupuncture; irisin},
Keywords-Plus = {FOCAL CEREBRAL-ISCHEMIA; EXPRESSION; EXERCISE; INJURY; ACTIVATION;
   MYOKINE},
Research-Areas = {Neurosciences \& Neurology; Psychiatry},
Web-of-Science-Categories  = {Clinical Neurology; Psychiatry},
Author-Email = {huangdaitian@163.com
   16111220064@fudan.edu.cn},
Affiliations = {Fudan University; Sun Yat Sen University; Shanghai Jiao Tong University},
ResearcherID-Numbers = {Fan, Yun hui/IRZ-8237-2023},
Funding-Acknowledgement = {Natural Science Foundation of China (NSFC) {[}81702218, 81672242,
   81972141, 81972140, 82002392]; Key Projects of Shanghai Science and
   Technology on Biomedicine {[}17411953900, 18401970200]; Shanghai
   Municipal Key Clinical Specialty {[}shslczdzk02702]; Shanghai Sailing
   Program {[}20YF1403500]},
Funding-Text = {The Natural Science Foundation of China (NSFC, nos. 81702218, 81672242,
   81972141, 81972140, 82002392) , the Key Projects of Shanghai Science and
   Technology on Biomedicine (nos.17411953900, 18401970200) , Shanghai
   Municipal Key Clinical Specialty (nos.shslczdzk02702) , and Shanghai
   Sailing Program (20YF1403500) supported this work.},
Cited-References = {Amani H, 2019, SCI REP-UK, V9, DOI 10.1038/s41598-019-42633-9.
   Boström P, 2012, NATURE, V481, P463, DOI 10.1038/nature10777.
   Chen AZ, 2012, INT J MOL MED, V30, P791, DOI 10.3892/ijmm.2012.1074.
   Chen CC, 2016, JOVE-J VIS EXP, DOI 10.3791/54354.
   Chen N, 2016, DIABETES-METAB RES, V32, P51, DOI 10.1002/dmrr.2660.
   Deacon RMJ, 2013, JOVE-J VIS EXP, DOI 10.3791/2609.
   Farahabadi SSH, 2015, NEUROSCIENCE, V297, P252, DOI 10.1016/j.neuroscience.2015.03.069.
   Farmer SR, 2019, NEW ENGL J MED, V380, P1480, DOI 10.1056/NEJMcibr1900041.
   Ferrer-Martínez A, 2002, DEV DYNAM, V224, P154, DOI 10.1002/dvdy.10099.
   Gao HM, 2006, ACUPUNCTURE ELECTRO, V31, P259, DOI 10.3727/036012906815844247.
   Gu Y, 2012, J NEUROCHEM, V120, P147, DOI 10.1111/j.1471-4159.2011.07542.x.
   Hacke Werner, 2008, N Engl J Med, V359, P1317, DOI 10.1056/NEJMoa0804656.
   Han JS, 2011, PAIN, V152, pS41, DOI 10.1016/j.pain.2010.10.012.
   Henningsen J, 2010, MOL CELL PROTEOMICS, V9, P2482, DOI 10.1074/mcp.M110.002113.
   Huh JY, 2012, METABOLISM, V61, P1725, DOI 10.1016/j.metabol.2012.09.002.
   Kang KA, 2010, NEUROL RES, V32, pS84, DOI 10.1179/016164109X12537002794246.
   Korta P, 2019, MEDICINA-LITHUANIA, V55, DOI 10.3390/medicina55080485.
   Li DJ, 2017, METABOLISM, V68, P31, DOI 10.1016/j.metabol.2016.12.003.
   Liu L, 2020, CURR NEUROVASC RES, V17, P71, DOI 10.2174/1567202617666191223151553.
   Metz Gerlinde A, 2009, J Vis Exp, DOI 10.3791/1204.
   Novelle MG, 2013, INT J ENDOCRINOL, V2013, DOI 10.1155/2013/746281.
   Ostadsharif M, 2011, DIFFERENTIATION, V81, P127, DOI 10.1016/j.diff.2010.11.003.
   PAN BH, 1994, NEUROREPORT, V5, P1649, DOI 10.1097/00001756-199408150-00027.
   Shen MH, 2016, EVID-BASED COMPL ALT, V2016, DOI 10.1155/2016/9438650.
   Si QM, 1998, ACUPUNCTURE ELECTRO, V23, P117, DOI 10.3727/036012998816356562.
   Wrann CD, 2013, CELL METAB, V18, P649, DOI 10.1016/j.cmet.2013.09.008.
   Wu HS, 2019, CYTOKINE, V122, DOI 10.1016/j.cyto.2018.02.017.
   Xu HB, 2018, BIOCHEM BIOPH RES CO, V503, P3225, DOI 10.1016/j.bbrc.2018.08.130.
   Xu LX, 2014, BIOCHEM BIOPH RES CO, V454, P65, DOI 10.1016/j.bbrc.2014.10.025.
   Zhan J, 2016, J NEUROINFLAMM, V13, DOI 10.1186/s12974-016-0731-3.
   Zhang Yan-Ji, 2019, Zhen Ci Yan Jiu, V44, P476, DOI 10.13702/j.1000-0607.180460.
   Zhong SB, 2009, EVID-BASED COMPL ALT, V6, P51, DOI 10.1093/ecam/nem062.},
Number-of-Cited-References = {32},
Times-Cited = {9},
Usage-Count-Last-180-days = {4},
Usage-Count-Since-2013 = {15},
Journal-ISO = {Neuropsychiatr. Dis. Treat.},
Doc-Delivery-Number = {QQ8FV},
Web-of-Science-Index = {Science Citation Index Expanded (SCI-EXPANDED)},
Unique-ID = {WOS:000624756300001},
OA = {Green Published, gold},
DA = {2024-01-02},
}

@article{ WOS:000618233600001,
Author = {Xing, Ying and Zhang, Min and Wang, Man-Man and Feng, Ya-Shuo and Dong,
   Fang and Zhang, Feng},
Title = {The Anti-apoptosis Effect of Single Electroacupuncture Treatment
   <i>via</i> Suppressing Neuronal Autophagy in the Acute Stage of Ischemic
   Stroke Without Infarct Alleviation},
Journal = {FRONTIERS IN CELLULAR NEUROSCIENCE},
Year = {2021},
Volume = {15},
Month = {FEB 2},
Abstract = {The main purpose of the study was to investigate the antiapoptotic
   effect of electroacupuncture (EA) in the acute stage of ischaemic stroke
   in rats. The cerebral ischemia model was established by middle cerebral
   artery occlusion (MCAO)/reperfusion in rats. A single EA treatment was
   performed at the acute stage of ischaemic stroke. The neurological
   function, brain water content, apoptotic cell number, and cerebral
   infarct volume were assessed in stroke rats. The expression of
   autophagy-related proteins (LC3II/I, Beclin1, P62, and LAMP1), Sirtuin 1
   (SIRT1), p-JNK, p-ERK1/2, and cleaved caspase-3 (CCAS3) were measured by
   Western blot, immunofluorescence, and immunohistochemistry. Rapamycin
   (RAP, an activator of autophagy) was used to confirm the antiapoptotic
   effect of EA via regulating autophagy. The brain edema infarct size and
   apoptotic cell number were increasing within 3 days following stroke,
   and brain edema reached its peak at 24 h after stroke. EA treatment at
   24 h after ischaemic stroke obviously suppressed the number of apoptotic
   cells and brain edema. However, there were no significant differences in
   infarct volumes among EA-12 h, EA-24 h, and MCAO/R group. Moreover, EA
   treatment at 24 h after ischaemic stroke obviously suppressed the
   expression of CCAS3, LC3II/I, Beclin1 while increasing the level of P62
   and LAMP1 and hence mediating autophagy, which was reversed by RAP.
   Meanwhile, the expression of SIRT1, p-ERK1/2, p-JNK were promoted by EA
   at 24 h after ischaemic stroke. In conclusion, EA treatment may suppress
   apoptosis possibly via regulating autophagy in the acute period after
   ischaemic stroke, hence reducing brain injury.},
Publisher = {FRONTIERS MEDIA SA},
Address = {AVENUE DU TRIBUNAL FEDERAL 34, LAUSANNE, CH-1015, SWITZERLAND},
Type = {Article},
Language = {English},
Affiliation = {Zhang, F (Corresponding Author), Hebei Med Univ, Hosp 3, Dept Rehabil Med, Shijiazhuang, Hebei, Peoples R China.
   Zhang, F (Corresponding Author), Hebei Key Lab Crit Dis Mech \& Intervent, Shijiazhuang, Hebei, Peoples R China.
   Xing, Ying; Wang, Man-Man; Feng, Ya-Shuo; Zhang, Feng, Hebei Med Univ, Hosp 3, Dept Rehabil Med, Shijiazhuang, Hebei, Peoples R China.
   Zhang, Min, Hebei Med Univ, Dept Pathophysiol, Shijiazhuang, Hebei, Peoples R China.
   Dong, Fang, Hebei Med Univ, Hosp 3, Dept Clin Lab Med, Shijiazhuang, Hebei, Peoples R China.
   Zhang, Feng, Hebei Key Lab Crit Dis Mech \& Intervent, Shijiazhuang, Hebei, Peoples R China.},
DOI = {10.3389/fncel.2021.633280},
Article-Number = {633280},
EISSN = {1662-5102},
Keywords = {stroke; autophagy; apoptosis; electroacupuncture; SIRT1; JNK},
Keywords-Plus = {OXIDATIVE STRESS; PROTECTS; INJURY; CELLS},
Research-Areas = {Neurosciences \& Neurology},
Web-of-Science-Categories  = {Neurosciences},
Author-Email = {zjk20019@126.com},
Affiliations = {Hebei Medical University; Hebei Medical University; Hebei Medical
   University},
ResearcherID-Numbers = {zhang, feng/AAD-1724-2019},
ORCID-Numbers = {zhang, feng/0000-0002-7845-7970},
Funding-Acknowledgement = {National Natural Science Foundation of China {[}82072531, 81971228]},
Funding-Text = {The present study was supported by the National Natural Science
   Foundation of China (Nos. 82072531 and 81971228).},
Cited-References = {Becatti M, 2018, INT J MOL SCI, V19, DOI 10.3390/ijms19061572.
   Chang YY, 2020, TRIALS, V21, DOI 10.1186/s13063-020-4071-3.
   Chi LT, 2018, J CEREBR BLOOD F MET, V38, P479, DOI 10.1177/0271678X17697988.
   Codogno P, 2005, CELL DEATH DIFFER, V12, P1509, DOI 10.1038/sj.cdd.4401751.
   Du JA, 2010, BRAIN RES, V1360, P1, DOI 10.1016/j.brainres.2010.07.034.
   He Q, 2018, EVID-BASED COMPL ALT, V2018, DOI 10.1155/2018/6857398.
   Hu JY, 2014, CELL BIOCHEM BIOPHYS, V69, P363, DOI 10.1007/s12013-013-9808-0.
   Kim YR, 2018, SCI REP-UK, V8, DOI 10.1038/s41598-018-20481-3.
   Liu WL, 2016, INT J MOL MED, V37, P309, DOI 10.3892/ijmm.2015.2425.
   Liu Y, 2019, NEUROGASTROENT MOTIL, V31, DOI 10.1111/nmo.13474.
   LONGA EZ, 1989, STROKE, V20, P84, DOI 10.1161/01.STR.20.1.84.
   Moreira OC, 2017, OXID MED CELL LONGEV, V2017, DOI 10.1155/2017/2012798.
   Murata Y, 2012, J NEUROSCI, V32, P8112, DOI 10.1523/JNEUROSCI.0219-12.2012.
   Padhi A, 2019, J IMMUNOL, V203, P2665, DOI 10.4049/jimmunol.1801301.
   Roth GA, 2017, J AM COLL CARDIOL, V70, P1, DOI 10.1016/j.jacc.2017.04.052.
   Sato S, 2019, FOOD FUNCT, V10, P5018, DOI {[}10.1039/C9FO01134J, 10.1039/c9fo01134j].
   Shi HY, 2015, J NEUROCHEM, V133, P298, DOI 10.1111/jnc.12986.
   Shu S, 2016, EVID-BASED COMPL ALT, V2016, DOI 10.1155/2016/7297425.
   Sun JD, 2019, NEUROPSYCH DIS TREAT, V15, P2991, DOI 10.2147/NDT.S220224.
   Wang QA, 2011, STROKE, V42, P389, DOI 10.1161/STROKEAHA.110.597336.
   Xing Y, 2018, J MOL NEUROSCI, V66, P26, DOI 10.1007/s12031-018-1142-y.
   Xue TF, 2017, J PHARMACOL SCI, V135, P105, DOI 10.1016/j.jphs.2017.10.004.
   Zhang Y, 2018, OXID MED CELL LONGEV, V2018, DOI 10.1155/2018/3617508.
   Zhao LX, 2010, AUTOPHAGY, V6, P386, DOI 10.4161/auto.6.3.11289.
   Zhou SH, 2018, J NEUROIMMUNOL, V323, P136, DOI 10.1016/j.jneuroim.2018.06.018.
   Zou F, 2020, EVID-BASED COMPL ALT, V2020, DOI 10.1155/2020/8839491.
   Zuo T, 2017, NEUROSCI LETT, V661, P41, DOI 10.1016/j.neulet.2017.06.043.},
Number-of-Cited-References = {27},
Times-Cited = {9},
Usage-Count-Last-180-days = {0},
Usage-Count-Since-2013 = {9},
Journal-ISO = {Front. Cell. Neurosci.},
Doc-Delivery-Number = {QH4GI},
Web-of-Science-Index = {Science Citation Index Expanded (SCI-EXPANDED)},
Unique-ID = {WOS:000618233600001},
OA = {Green Published, gold},
DA = {2024-01-02},
}

@article{ WOS:000367748100004,
Author = {Liu, Ai-Ju and Li, Ji-Huang and Li, Hui-Qin and Fu, Deng-Lei and Lu, Lin
   and Bian, Zhao-Xiang and Zheng, Guo-Qing},
Title = {Electroacupuncture for Acute Ischemic Stroke: A Meta-Analysis of
   Randomized Controlled Trials},
Journal = {AMERICAN JOURNAL OF CHINESE MEDICINE},
Year = {2015},
Volume = {43},
Number = {8},
Pages = {1541-1566},
Abstract = {Electroacupuncture (EA) is an extension technique of acupuncture based
   on traditional acupuncture combined with modern electrotherapy. Here, we
   conducted a systematic review specifically to assess the effectiveness
   and safety of EA for acute ischemic stroke. Eight databases were
   searched for randomized-controlled clinical trials (RCTs) of EA for
   acute ischemic stroke published from inception to June 2013. Ultimately,
   67 studies claimed to be RCTs. Eighteen studies with 1411 individuals
   were selected for the analyses, which got >= 4 ``yes{''} in the domains
   of Cochrane risk of bias tool. The meta-analysis showed a significant
   effect of EA for improving Barthel Index (p < 0.00001), Fugl-Meyer
   Assessment (p < 0.00001), National Institutes of Health Stroke Scale (p
   < 0.00001) and Revised Scandinavian Stroke Scale (p < 0.00001) compared
   with western conventional treatments (WCTs). In an analysis of the total
   clinical efficacy rate, there was a significant difference between EA
   and WCTs (p = 0.0002). Adverse effects were monitored in 6 studies, and
   were well tolerated in all stroke patients. According to the GRADE
   approach, the quality of evidence was mostly high or moderate. In
   conclusion, this systematic review revealed the evidence in support of
   the use of EA for acute ischemic stroke, although further larger
   sample-size and rigorously designed RCTs are required.},
Publisher = {WORLD SCIENTIFIC PUBL CO PTE LTD},
Address = {5 TOH TUCK LINK, SINGAPORE 596224, SINGAPORE},
Type = {Article},
Language = {English},
Affiliation = {Bian, ZX (Corresponding Author), Hong Kong Baptist Univ, Sch Chinese Med, 7 Baptist Univ Rd, Hong Kong, Hong Kong, Peoples R China.
   Liu, Ai-Ju; Li, Ji-Huang; Li, Hui-Qin; Fu, Deng-Lei; Zheng, Guo-Qing, Wenzhou Med Univ, Dept Neurol, Affiliated Hosp 2, Wenzhou 325027, Zhejiang, Peoples R China.
   Liu, Ai-Ju; Li, Ji-Huang; Li, Hui-Qin; Fu, Deng-Lei; Zheng, Guo-Qing, Wenzhou Med Univ, Yuying Childrens Hosp, Wenzhou 325027, Zhejiang, Peoples R China.
   Lu, Lin; Bian, Zhao-Xiang, Hong Kong Baptist Univ, Sch Chinese Med, Kowloon Tong, Hong Kong, Peoples R China.},
DOI = {10.1142/S0192415X15500883},
ISSN = {0192-415X},
EISSN = {1793-6853},
Keywords = {Electroacupuncture; Acute Ischemic Stroke; Systematic Review;
   Meta-analysis},
Keywords-Plus = {CEREBRAL-BLOOD-FLOW; REPERFUSION INJURED RATS; SCALP ACUPUNCTURE;
   RECOVERY; QUALITY; REHABILITATION; PRETREATMENT; STIMULATION; EFFICACY;
   CONSTIPATION},
Research-Areas = {Integrative \& Complementary Medicine; General \& Internal Medicine},
Web-of-Science-Categories  = {Integrative \& Complementary Medicine; Medicine, General \& Internal},
Author-Email = {bzxiang@hkbu.edu.hk
   gq\_zheng@sohu.com},
Affiliations = {Wenzhou Medical University; Wenzhou Medical University; Hong Kong
   Baptist University},
ResearcherID-Numbers = {Wang, Xinhua/ISR-8520-2023
   Zheng, Guo-qing/A-4412-2019
   Wang, Xin/HZL-4695-2023
   wang, dan/JEF-0836-2023},
ORCID-Numbers = {Zheng, Guo-qing/0000-0001-5286-5696
   },
Funding-Acknowledgement = {National Natural Science Foundation of China {[}81173395/H2902]; young
   and middle-aged university discipline leaders of Zhejiang province,
   China {[}2013277]},
Funding-Text = {This project was supported by the grant of National Natural Science
   Foundation of China (81173395/H2902); The young and middle-aged
   university discipline leaders of Zhejiang province, China (2013277).},
Cited-References = {{[}Anonymous], 2011, THESIS.
   {[}Anonymous], 2009, THESIS.
   {[}Anonymous], ZHEJIANG J INTEGR TR.
   {[}Anonymous], ESSENTIALS ELECTROAC.
   {[}Anonymous], J CHIN MED.
   {[}Anonymous], NEUROSCI B.
   {[}Anonymous], 2005, INVESTIGATION FRACTU.
   {[}Anonymous], CHIN J TRADIT MED SC.
   {[}Anonymous], 2010, CHINESE J INTEGRATIV.
   {[}Anonymous], JETCM.
   {[}Anonymous], JIANGSU J TRADIT CHI.
   {[}Anonymous], J EXTERM THER TRADIT.
   {[}Anonymous], 1996, Chin J Neurol.
   {[}Anonymous], 2008, THESIS.
   {[}Anonymous], 2009, THESIS.
   {[}Anonymous], COCHRANE DATABASE SY.
   Bian ZX, 2011, J ALTERN COMPLEM MED, V17, P97, DOI 10.1089/acm.2010.0353.
   Birch S, 2004, J ALTERN COMPLEM MED, V10, P481, DOI 10.1089/1075553041323911.
   Ceniceros S, 1998, SOUTH MED J, V91, P1121, DOI 10.1097/00007611-199812000-00005.
   Chan YY, 2014, AM J CHINESE MED, V42, P569, DOI 10.1142/S0192415X14500372.
   Chen AZ, 2012, INT J MOL MED, V30, P791, DOI 10.3892/ijmm.2012.1074.
   Chen CY, 2013, AM J CHINESE MED, V41, P301, DOI 10.1142/S0192415X13500225.
   Chen ZM, 2000, STROKE, V31, P1240, DOI 10.1161/01.STR.31.6.1240.
   Chung JH, 2013, WORLD J MENS HEALTH, V31, P157, DOI 10.5534/wjmh.2013.31.2.157.
   De Angelis Catherine, 2004, N Z Med J, V117, pU1054.
   Demaerschalk BM, 2005, STROKE, V36, P2500, DOI 10.1161/01.STR.0000185699.37843.14.
   Dong H, 2009, NEUROL RES, V31, P853, DOI 10.1179/174313209X393960.
   Du YH, 2011, NEUROL RES, V33, P101, DOI 10.1179/016164110X12714125204317.
   Fu Wen-bin, 2010, Zhongguo Zhen Jiu, V30, P6.
   Gosman-Hedström G, 1998, STROKE, V29, P2100, DOI 10.1161/01.STR.29.10.2100.
   Guyatt GH, 2008, BRIT MED J, V336, P924, DOI 10.1136/bmj.39489.470347.AD.
   Hao CZ, 2012, EVID-BASED COMPL ALT, V2012, DOI 10.1155/2012/630124.
   Higgins JP, 2011, Cochrane handbook for systematic reviews of interventions.
   Higgins Julian P T, 2011, BMJ, V343, pd5928, DOI 10.1136/bmj.d5928.
   Hsieh CL, 2006, AM J CHINESE MED, V34, P351, DOI 10.1142/S0192415X06003886.
   Hsieh RL, 2007, J REHABIL MED, V39, P205, DOI 10.2340/16501977-0032.
   Jauch EC, 2013, STROKE, V44, P870, DOI 10.1161/STR.0b013e318284056a.
   Jin ZQ, 2013, J NEUROINFLAMM, V10, DOI 10.1186/1742-2094-10-63.
   Johansson BB, 2001, STROKE, V32, P707, DOI 10.1161/01.STR.32.3.707.
   JORGENSEN HS, 1995, ARCH PHYS MED REHAB, V76, P406, DOI 10.1016/S0003-9993(95)80568-0.
   Kim JH, 2013, PLOS ONE, V8, DOI 10.1371/journal.pone.0056736.
   Kim JH, 2013, BMC COMPLEM ALTERN M, V13, DOI 10.1186/1472-6882-13-22.
   Kim YR, 2014, PLOS ONE, V9, DOI 10.1371/journal.pone.0090000.
   Kim YR, 2013, INT J MOL MED, V32, P1303, DOI 10.3892/ijmm.2013.1511.
   Kong JC, 2010, CAN MED ASSOC J, V182, P1723, DOI 10.1503/cmaj.091113.
   Lan L, 2013, INT J MOL MED, V31, P75, DOI 10.3892/ijmm.2012.1184.
   Lee SJ, 2013, EUR J INTEGR MED, V5, P87, DOI 10.1016/j.eujim.2012.10.006.
   Li HQ, 2015, ACTA PHARMACOL SIN, V36, P659, DOI 10.1038/aps.2014.139.
   Liu LG, 2013, EVID-BASED COMPL ALT, V2013, DOI 10.1155/2013/953162.
   Lo EH, 2003, NAT REV NEUROSCI, V4, P399, DOI 10.1038/nrn1106.
   Ma Jingxi, 2008, J Tradit Chin Med, V28, P217.
   MacPherson H, 2010, PLOS MED, V7, DOI 10.1371/journal.pmed.1000261.
   Moher D, 2009, ANN INTERN MED, V151, P264, DOI {[}10.1136/bmj.b2700, 10.1016/j.ijsu.2010.02.007, 10.1186/2046-4053-4-1, 10.1136/bmj.b2535, 10.1371/journal.pmed.1000097, 10.1136/bmj.i4086, 10.1016/j.ijsu.2010.07.299].
   Napadow V, 2008, J ALTERN COMPLEM MED, V14, P861, DOI 10.1089/acm.2008.SAR-3.
   Ohab JJ, 2006, J NEUROSCI, V26, P13007, DOI 10.1523/JNEUROSCI.4323-06.2006.
   Park J, 2001, J NEUROL, V248, P558, DOI 10.1007/s004150170132.
   Ramsay DJ, 1998, JAMA-J AM MED ASSOC, V280, P1518.
   Rothwell PM, 2011, LANCET, V377, P1681, DOI 10.1016/S0140-6736(11)60516-3.
   Schulz KF, 2010, BMJ-BRIT MED J, V340, DOI {[}10.1016/j.ijsu.2011.09.004, 10.4103/0976-500X.72352, 10.1136/bmj.c332, 10.1016/j.jclinepi.2010.02.005, 10.1136/bmj.c869, 10.1186/1741-7015-8-18].
   Schulz KF, 2005, LANCET, V365, P1348, DOI 10.1016/S0140-6736(05)61034-3.
   SCHULZ KF, 1995, JAMA-J AM MED ASSOC, V273, P408, DOI 10.1001/jama.273.5.408.
   Sze FKH, 2002, STROKE, V33, P2604, DOI 10.1161/01.STR.0000035908.74261.C9.
   Towfighi A, 2011, STROKE, V42, P2351, DOI 10.1161/STROKEAHA.111.621904.
   Tseng YJ, 2014, AM J CHINESE MED, V42, P1111, DOI 10.1142/S0192415X14500694.
   Ulett GA, 1998, BIOL PSYCHIAT, V44, P129, DOI 10.1016/S0006-3223(97)00394-6.
   Wang Q, 2012, J NEUROINFLAMM, V9, DOI 10.1186/1742-2094-9-24.
   Wang QA, 2011, STROKE, V42, P389, DOI 10.1161/STROKEAHA.110.597336.
   Wang Q, 2009, STROKE, V40, P2157, DOI 10.1161/STROKEAHA.108.541490.
   Wang WW, 2014, SCI REP-UK, V4, DOI 10.1038/srep03981.
   Wang Y, 2012, EVID-BASED COMPL ALT, V2012, DOI 10.1155/2012/480950.
   Wardlaw JM, 2014, COCHRANE DB SYST REV, DOI 10.1002/14651858.CD000213.pub3.
   Wu H, 2008, STROKE, V39, P517, DOI 10.1161/STROKEAHA.106.473249.
   Wu P, 2010, STROKE, V41, pE171, DOI 10.1161/STROKEAHA.109.573576.
   Yang GH, 2013, LANCET, V381, P1987, DOI 10.1016/S0140-6736(13)61097-1.
   {[}喻澜 Yu Lan], 2005, {[}中华物理医学与康复杂志, Chinese Journal of Physical Medicine and Rehabilitation], V27, P103.
   Zhang T, 2013, AM J CHINESE MED, V41, P717, DOI 10.1142/S0192415X13500493.
   Zhang YM, 2014, EVID-BASED COMPL ALT, V2014, DOI 10.1155/2014/989340.
   Zhang Y, 2013, AM J CHINESE MED, V41, P971, DOI 10.1142/S0192415X13500651.
   Zhao P, 1997, ACUPUNCTURE ELECTRO, V22, P119, DOI 10.3727/036012997816356743.
   Zhao XF, 2012, TOP STROKE REHABIL, V19, P226, DOI 10.1310/tsr1903-226.
   Zhou F, 2011, J APPL PHYSIOL, V111, P1877, DOI 10.1152/japplphysiol.00313.2011.
   黄涛, 2012, {[}时珍国医国药, Lishizhen Medicine and Materia Medica Research], V23, P2665.
   李有田, 2006, {[}中国老年学杂志, Chinese Journal of Gerontology], V26, P128.},
Number-of-Cited-References = {83},
Times-Cited = {52},
Usage-Count-Last-180-days = {3},
Usage-Count-Since-2013 = {26},
Journal-ISO = {Am. J. Chin. Med.},
Doc-Delivery-Number = {DA4CQ},
Web-of-Science-Index = {Science Citation Index Expanded (SCI-EXPANDED)},
Unique-ID = {WOS:000367748100004},
DA = {2024-01-02},
}

@article{ WOS:000422615700014,
Author = {Shi, Lei and Cao, Hong-mei and Li, Ying and Xu, Shi-xin and Zhang, Yan
   and Zhang, Yang and Jin, Zhe-feng},
Title = {Electroacupuncture improves neurovascular unit reconstruction by
   promoting collateral circulation and angiogenesis},
Journal = {NEURAL REGENERATION RESEARCH},
Year = {2017},
Volume = {12},
Number = {12},
Pages = {2000-2006},
Month = {DEC},
Abstract = {Acupuncture at Shuigou (GV26) shows good clinical efficacy for treating
   stroke, but its mechanism remains poorly understood. In this study, a
   cerebral infarction model of ischemia/reperfusion injury received
   electroacupuncture at GV26 (15 Hz and 1 mA, continuous wave {[}biphasic
   pulses], for 5 minutes). Electroacupuncture effectively promoted
   regional cerebral blood flow on the infarct and non-infarct sides,
   increased infarct lesions, lectin, and number of blood vessels,
   upregulated von Willebrand factor and cell proliferation marker Ki67
   expression, and diminished neurological severity score. These findings
   confirm that electroacupuncture at GV26 promotes establishment of
   collateral circulation and angiogenesis, and improves neurological
   function.},
Publisher = {WOLTERS KLUWER MEDKNOW PUBLICATIONS},
Address = {WOLTERS KLUWER INDIA PVT LTD , A-202, 2ND FLR, QUBE, C T S  NO 1498A-2
   VILLAGE MAROL, ANDHERI EAST, MUMBAI, 400059, INDIA},
Type = {Article},
Language = {English},
Affiliation = {Jin, ZF (Corresponding Author), Tianjin Univ Tradit Chinese Med, Teaching Hosp 1, Tianjin, Peoples R China.
   Shi, Lei; Xu, Shi-xin; Zhang, Yan; Zhang, Yang; Jin, Zhe-feng, Tianjin Univ Tradit Chinese Med, Teaching Hosp 1, Tianjin, Peoples R China.
   Cao, Hong-mei, Natl Engn Res Ctr Beijing Biochip Technol, Beijing, Peoples R China.
   Li, Ying, Shaanxi Univ Chinese Med, Xianyang, Shaanxi, Peoples R China.},
DOI = {10.4103/1673-5374.221156},
ISSN = {1673-5374},
EISSN = {1876-7958},
Keywords = {nerve regeneration; ischemic cerebral infarction; ischemia/reperfusion;
   electroacupuncture; Shuigou (GV26); collateral circulation;
   angiogenesis; neural regeneration},
Keywords-Plus = {ACUTE ISCHEMIC-STROKE; REPAIR; BRAIN; RATS},
Research-Areas = {Cell Biology; Neurosciences \& Neurology},
Web-of-Science-Categories  = {Cell Biology; Neurosciences},
Author-Email = {jzfchmjxt@163.com},
Affiliations = {Tianjin University of Traditional Chinese Medicine; Shaanxi University
   of Chinese Medicine},
Funding-Acknowledgement = {National Natural Science Foundation of China {[}81303021]},
Funding-Text = {This work was supported by the National Natural Science Foundation of
   China, No. 81303021.},
Cited-References = {Carmichael S Thomas, 2005, NeuroRx, V2, P396.
   Chang TS, 2014, COCHRANE DB SYST REV, DOI 10.1002/14651858.CD000103.pub2.
   Chen Xiao-Yu, 2008, Zhen Ci Yan Jiu, V33, P107.
   Cuccione E, 2017, J CEREBR BLOOD F MET, V37, P2159, DOI 10.1177/0271678X16661567.
   Ding DG, 2007, ZHONGGUO ZHONGYI JIZ, V16, P695.
   Du YH, 2011, NEUROL RES, V33, P101, DOI 10.1179/016164110X12714125204317.
   ElAli A, 2016, NEURAL REGEN RES, V11, P914, DOI 10.4103/1673-5374.184485.
   Ginsberg MD, 2008, NEUROPHARMACOLOGY, V55, P363, DOI 10.1016/j.neuropharm.2007.12.007.
   Gorner A, 2007, J NEUROL, V254, P284, DOI 10.1007/s00415-006-0311-z.
   Hao ZL, 2012, COCHRANE DB SYST REV, DOI 10.1002/14651858.CD000091.pub2.
   Hennerici MG, 2006, LANCET, V368, P1871, DOI 10.1016/S0140-6736(06)69776-6.
   Huang LJ, 2012, ZHONGGUO ZHONGYI JIZ, V21, P570.
   Iadecola C, 2004, NAT REV NEUROSCI, V5, P347, DOI 10.1038/nrn1387.
   Iwasawa E, 2016, NEURAL REGEN RES, V11, P368, DOI 10.4103/1673-5374.179033.
   Levy DE, 2009, STROKE, V40, P3796, DOI 10.1161/STROKEAHA.109.565119.
   Li GP, 2011, TIANJIN ZHONGYIYAO D, V30, P102.
   Li JW, 2014, EURASIP J ADV SIG PR, DOI 10.1186/1687-6180-2014-48.
   Lim SM, 2015, EVID-BASED COMPL ALT, V2015, DOI 10.1155/2015/870398.
   Lin X, 2007, ZHONGGUO ZHONGYI JIC, V13, P860.
   Lu Yan, 2015, Zhen Ci Yan Jiu, V40, P219.
   {[}马冉冉 Ma Ranran], 2011, {[}重庆医科大学学报, Acta Universitatis Scientiae Medicinae Chongqing], V36, P38.
   Mancuso MR, 2006, J CLIN INVEST, V116, P2610, DOI 10.1172/JCI24612.
   Park SW, 2014, J ALTERN COMPLEM MED, V20, P672, DOI 10.1089/acm.2014.0097.
   Ren Xiu-jun, 2010, Zhen Ci Yan Jiu, V35, P175.
   Risau W, 1997, NATURE, V386, P671, DOI 10.1038/386671a0.
   Sandercock PAG, 2008, COCHRANE DB SYST REV, DOI 10.1002/14651858.CD000029.pub2.
   Shi L., 2012, TIANJIN ZHONGYIYAO D, V31, P85.
   Singh P, 2013, STROKE, V44, P1720, DOI 10.1161/STROKEAHA.113.000964.
   Skovseth DK, 2002, AM J PATHOL, V160, P1629, DOI 10.1016/S0002-9440(10)61110-8.
   Sun Dong-wei, 2008, Zhen Ci Yan Jiu, V33, P392.
   Taylor CJ, 2013, BRAIN SCI, V3, P294, DOI 10.3390/brainsci3010294.
   Wei Yuan-yuan, 2010, Zhongguo Zhen Jiu, V30, P221.
   Xu YL, 2012, LIAONING ZHONGYI ZAZ, V39, P1864.
   Yan Xing-yu, 2007, Zhen Ci Yan Jiu, V32, P102.
   Yang Li-Hong, 2017, Zhen Ci Yan Jiu, V42, P9.
   Zhong YH, 2013, ZHONGGUO KANGFU LILU, V19, P444.
   {[}周华威 Zhou Huawei], 2007, {[}中国组织工程研究与临床康复, Journal of Clinical Rehabilitative Tissue Engineering Research], V11, P1222.},
Number-of-Cited-References = {37},
Times-Cited = {22},
Usage-Count-Last-180-days = {1},
Usage-Count-Since-2013 = {26},
Journal-ISO = {Neural Regen. Res.},
Doc-Delivery-Number = {FS7UZ},
Web-of-Science-Index = {Science Citation Index Expanded (SCI-EXPANDED)},
Unique-ID = {WOS:000422615700014},
OA = {gold, Green Published},
DA = {2024-01-02},
}

@article{ WOS:000618327200016,
Author = {Xu, Xin-yin and Fang, Qi and Huang, Wei and Li, Bo-cun and Zhou,
   Xiao-hong and Zhou, Zhong-yu and Li, Jia},
Title = {Effect of Electroacupuncture on Neurological Deficit and Activity of
   Clock and Bmal1 in Cerebral Ischemic Rats},
Journal = {CURRENT MEDICAL SCIENCE},
Year = {2020},
Volume = {40},
Number = {6},
Pages = {1128-1136},
Month = {DEC},
Abstract = {Acute focal cerebral ischemic stroke (IS) is a leading cause of
   morbidity and mortality worldwide. Acupuncture is an emerging
   alternative therapy that has been beneficial to acute brain ischemia.
   However, the underlying protective mechanism of its neuroprotective
   effect remains unclear. Human original circadian rhythm will be lost
   after IS, which seriously affects the quality of life and functional
   recovery of stroke patients. We hypothesize that acupuncture treats IS
   by regulating the balance of Clock and Bmal1. This study aims to explore
   the effect of acupuncture at acupoints GV20 and BL23 on neuroprotection
   and anti-apoptosis in middle cerebral artery occlusion (MCAO) rats and
   expression of apoptosis and circadian rhythm related proteins. Male
   Sprague-Dawley (SD) rats were randomly divided into five groups: normal
   group (Normal), sham model group (Sham MCAO), MCAO model group (MCAO),
   sham electroacupuncture group (Sham EA) and electroacupuncture group
   (EA). The MCAO model was prepared by electrocoagulation. The first
   acupuncture treatment was performed within 2 h after surgery, and then
   acupuncture therapy was performed on 1st day, 2nd day and 3rd day
   respectively. After their neurological examination at 72 h of ischemia,
   the rats from each group were sacrificed. Triphenyltetrazolium chloride
   (TTC) staining was used to evaluate the brain infarct size.
   Ultrastructural observation on cerebral ischemic cortex and serum
   inflammatory cytokines were evaluated. TUNEL staining was used to detect
   cell apoptosis of brain tissue. The expression levels of proteins Bax,
   bcl-2, caspase-3, Clock and Bmal1 in the cerebral ischemic region were
   detected by immunofluorescence staining. Here, we presented evidence
   that EA at GV20 and BL23 could significantly improve the neurological
   deficit score and infarct size, and alleviate the cell apoptosis of
   brain tissue. Moreover, acupuncture treatment upregulated the
   anti-apoptotic Bcl-2/Bax ratio and reversed the upregulation of
   caspase-3 following 72-h cerebral ischemia. In addition, the expression
   levels of circadian proteins Clock and Bmal1 were upregulated in EA
   group while compared with MCAO group. Our study demonstrated that
   acupuncture exerted neuroprotective effect against neuronal apoptosis
   after stroke and the mechanism might be related with regulation of
   circadian rhythm proteins Clock and Bmal1.},
Publisher = {SPRINGER},
Address = {ONE NEW YORK PLAZA, SUITE 4600, NEW YORK, NY, UNITED STATES},
Type = {Article},
Language = {English},
Affiliation = {Li, J (Corresponding Author), Hubei Univ Chinese Med, Hubei Prov Collaborat Innovat Ctr Prevent Treatme, Wuhan 430061, Peoples R China.
   Xu, Xin-yin; Fang, Qi; Huang, Wei; Zhou, Xiao-hong; Li, Jia, Hubei Univ Chinese Med, Hubei Prov Collaborat Innovat Ctr Prevent Treatme, Wuhan 430061, Peoples R China.
   Li, Bo-cun, Huazhong Univ Sci \& Technol, Union Hosp, Tongji Med Coll, Dept Acupuncture, Wuhan 430022, Peoples R China.
   Zhou, Zhong-yu, Hubei Prov Hosp Tradit Chinese Med, Dept Acupuncture \& Moxibust, Wuhan 430061, Peoples R China.},
DOI = {10.1007/s11596-020-2295-9},
ISSN = {2096-5230},
EISSN = {2523-899X},
Keywords = {acupuncture; anti-apoptosis; middle cerebral artery occlusion; circadian
   rhythms},
Research-Areas = {Research \& Experimental Medicine},
Web-of-Science-Categories  = {Medicine, Research \& Experimental},
Author-Email = {31345978@qq.com
   ljlijia@163.com},
Affiliations = {Hubei University of Chinese Medicine; Huazhong University of Science \&
   Technology},
ResearcherID-Numbers = {Li, Jia/GYD-7295-2022},
Funding-Acknowledgement = {Foundation of Hubei Provincal Department of Education of China
   {[}B2018098]},
Funding-Text = {This study was supported by the Foundation of Hubei Provincal Department
   of Education of China (No. B2018098).},
Cited-References = {Beker MC, 2018, MOL NEUROBIOL, V55, P2565, DOI 10.1007/s12035-017-0524-4.
   Bubenik GA, 2011, J PHYSIOL PHARMACOL, V62, P13.
   Cai W, 2018, AM J CHINESE MED, V46, P515, DOI 10.1142/S0192415X1850026X.
   Chen CC, 2014, BRAZ J MED BIOL RES, V47, P858, DOI 10.1590/1414-431X20143754.
   Chen F, 2014, PROG NEUROBIOL, V115, P246, DOI 10.1016/j.pneurobio.2013.12.007.
   Cheng J, 2016, BIOMED RES INT, V2016, DOI 10.1155/2016/9860281.
   Dudek M, 2016, J CLIN INVEST, V126, P365, DOI 10.1172/JCI82755.
   Farshadi E, 2019, CELL CYCLE, V18, P16, DOI 10.1080/15384101.2018.1558638.
   Gottlieb E, 2019, SLEEP MED REV, V45, P54, DOI 10.1016/j.smrv.2019.03.003.
   Huang W, 2017, ALTERN THER HEALTH M, V23, P20.
   Kilic E, 2008, J PINEAL RES, V45, P142, DOI 10.1111/j.1600-079X.2008.00568.x.
   Kimura Y, 2008, J VET MED SCI, V70, P349, DOI 10.1292/jvms.70.349.
   Lapchak PA, 2007, NEUROSCIENCE, V148, P907, DOI 10.1016/j.neuroscience.2007.07.002.
   Li QQ, 2013, EVID-BASED COMPL ALT, V2013, DOI 10.1155/2013/267959.
   Liao SL, 2017, BIOMED RES INT-UK, V2017, DOI 10.1155/2017/3178014.
   Liu F, 2015, ACUPUNCT MED, V33, P478, DOI 10.1136/acupmed-2014-010728.
   Liu HF, 2013, SCI REP-UK, V3, DOI 10.1038/srep01070.
   Liu J, 2018, MED SCI MONITOR, V24, P4395, DOI 10.12659/MSM.908473.
   Maury E, 2019, INT J MOL SCI, V20, DOI 10.3390/ijms20071597.
   Pei Z, 2003, STROKE, V34, P770, DOI 10.1161/01.STR.0000057460.14810.3E.
   Pei Z, 2002, NEUROSCI LETT, V318, P141, DOI 10.1016/S0304-3940(01)02503-4.
   Rami A, 2017, CURR NEUROVASC RES, V14, P207, DOI 10.2174/1567202614666170619083239.
   Rami A, 2008, AUTOPHAGY, V4, P422, DOI 10.4161/auto.5778.
   Spence DW, 2004, J NEUROPSYCH CLIN N, V16, P19, DOI 10.1176/appi.neuropsych.16.1.19.
   Su X, 2019, INT J MOL MED, V43, P221, DOI 10.3892/ijmm.2018.3981.
   Wiebking N, 2013, CURR NEUROVASC RES, V10, P112, DOI 10.2174/1567202611310020004.
   Xing Y, 2018, J MOL NEUROSCI, V66, P26, DOI 10.1007/s12031-018-1142-y.
   Yao Hai-Jiang, 2014, Zhongguo Zhen Jiu, V34, P685.
   Zhao B, 2019, J DIABETES RES, V2019, DOI 10.1155/2019/8520856.
   Zheng YJ, 2019, FRONT NEUROSCI-SWITZ, V13, DOI 10.3389/fnins.2019.00314.
   Zhou F, 2017, J NEUROIMMUNE PHARM, V12, P575.
   Zhu W, 2017, J NEUROIMMUNE PHARM, V12, P575, DOI 10.1007/s11481-017-9747-4.},
Number-of-Cited-References = {32},
Times-Cited = {3},
Usage-Count-Last-180-days = {2},
Usage-Count-Since-2013 = {12},
Journal-ISO = {Curr. Med. Sci.},
Doc-Delivery-Number = {QH5PK},
Web-of-Science-Index = {Science Citation Index Expanded (SCI-EXPANDED)},
Unique-ID = {WOS:000618327200016},
DA = {2024-01-02},
}

@article{ WOS:000419048400007,
Author = {Li, Ce and Zhang, Tingting and Yu, Kewei and Xie, Hongyu and Bai, Yulong
   and Zhang, Li and Wu, Yi and Wang, Nianhong},
Title = {Neuroprotective effect of electroacupuncture and upregulation of
   hypoxia-inducible factor-1α during acute ischaemic stroke in rats},
Journal = {ACUPUNCTURE IN MEDICINE},
Year = {2017},
Volume = {35},
Number = {5},
Pages = {360-365},
Month = {OCT},
Abstract = {Background Acupuncture is a traditional method that has been widely used
   in various fields of medicine with therapeutic effect. However, evidence
   of effectiveness to support the application of electroacupuncture (EA)
   during the process of ischaemia is scarce.
   Objectives To investigate dynamic changes in hypoxia-inducible factor
   (HIF)-1 expression as well as its association with neurological status
   in rats subjected to acute ischaemic stroke and EA intervention.
   Methods Forty adult male rats were randomly divided into three groups
   that received sham surgery (Control group, n=10) or underwent middle
   cerebral artery occlusion and EA (MCAO+EA group, n=15) or minimal
   acupuncture as a control treatment (MCAO+MA group, n=15). The rats in
   the MCAO+EA and MCAO+MA groups received EA or acupuncture without any
   electrical current, respectively, during 90min of ischaemia. Rats in the
   Control group received the same surgical procedure but without MCAO. EA
   involved electrical stimulation of needles inserted into the quadriceps
   at 50Hz frequency and 3 mA current intensity. Neurological status was
   evaluated on postoperative day 1, and cerebral infarction volume (IV)
   and HIF-1 expression 24hours later.
   Results Neurological scores were improved and cerebral IV was decreased
   in the MCAO+EA group compared to the MCAO+MA group (both p<0.05).
   Moreover, HIF-1 expression was higher in the MCAO+EA group versus the
   MCAO+MA group (p<0.05).
   Conclusions EA enhanced recovery of neurological function, decreased
   cerebral IV and increased HIF-1 expression in ischaemic rats. Further
   research is needed to determine whether EA is effective for stroke
   treatment through the stimulation of muscle contraction.},
Publisher = {BMJ PUBLISHING GROUP},
Address = {BRITISH MED ASSOC HOUSE, TAVISTOCK SQUARE, LONDON WC1H 9JR, ENGLAND},
Type = {Article},
Language = {English},
Affiliation = {Wang, NH (Corresponding Author), Fudan Univ, Huashan Hosp, Dept Rehabil Med, WuLuMuQi Middle Rd 12, Shanghai 200040, Peoples R China.
   Li, Ce; Yu, Kewei; Xie, Hongyu; Bai, Yulong; Zhang, Li; Wu, Yi; Wang, Nianhong, Fudan Univ, Huashan Hosp, Dept Rehabil Med, WuLuMuQi Middle Rd 12, Shanghai 200040, Peoples R China.
   Zhang, Tingting, Shanghai Univ Tradit Chinese Med, Acupuncture \& Tuina Coll, 1200 Cailun Rd, Shanghai, Peoples R China.},
DOI = {10.1136/acupmed-2016-011148},
ISSN = {0964-5284},
EISSN = {1759-9873},
Keywords = {electroacupuncture < ACUPUNCT; stroke < NEUROLOGY; neurobiology < BASIC
   SCIENCES},
Keywords-Plus = {REPERFUSION INJURY; CEREBRAL-ISCHEMIA; SKELETAL-MUSCLE; IN-VITRO;
   ACUPUNCTURE; EXPRESSION; STIMULATION; INHIBITION; ACTIVATION; APOPTOSIS},
Research-Areas = {Integrative \& Complementary Medicine},
Web-of-Science-Categories  = {Integrative \& Complementary Medicine},
Author-Email = {wnh2005@126.com},
Affiliations = {Fudan University; Shanghai University of Traditional Chinese Medicine},
Funding-Acknowledgement = {National Natural Science Foundation of China {[}81472150]; Key
   Developing Disciplines grant {[}2015ZB0401]},
Funding-Text = {This study was supported by the National Natural Science Foundation of
   China (grant no. 81472150) and Key Developing Disciplines (grant no.
   2015ZB0401).},
Cited-References = {Chen JL, 2001, STROKE, V32, P2682, DOI 10.1161/hs1101.098367.
   Curtis VF, 2015, FASEB J, V29, P208, DOI 10.1096/fj.14-259663.
   Ernst E, 2011, AM J CHINESE MED, V39, P423, DOI 10.1142/S0192415X11008920.
   Fan X, 2009, BRAIN RES REV, V62, P99, DOI 10.1016/j.brainresrev.2009.09.006.
   Feng R, 2014, AFR J TRADIT COMPLEM, V11, P25, DOI 10.4314/ajtcam.v11i3.5.
   Helton R, 2005, J NEUROSCI, V25, P4099, DOI 10.1523/JNEUROSCI.4555-04.2005.
   Henningsen J, 2010, MOL CELL PROTEOMICS, V9, P2482, DOI 10.1074/mcp.M110.002113.
   Hu L, 2015, J AM SOC NEPHROL, V26, P626, DOI 10.1681/ASN.2014020144.
   Huang Y, 2014, MOLECULES, V19, P16158, DOI 10.3390/molecules191016158.
   Jiang BH, 1996, AM J PHYSIOL-CELL PH, V271, pC1172, DOI 10.1152/ajpcell.1996.271.4.C1172.
   Kimura Kazumi, 2008, Rinsho Shinkeigaku, V48, P311.
   Kjaer M, 1996, J APPL PHYSIOL, V80, P2156, DOI 10.1152/jappl.1996.80.6.2156.
   Kong JC, 2010, CAN MED ASSOC J, V182, P1723, DOI 10.1503/cmaj.091113.
   Li L, 2014, PLOS ONE, V9, DOI 10.1371/journal.pone.0114057.
   Liu F, 2015, ACUPUNCT MED, V33, P478, DOI 10.1136/acupmed-2014-010728.
   Liu FJ, 2015, PLOS ONE, V10, DOI 10.1371/journal.pone.0128432.
   Liu HF, 2013, SCI REP-UK, V3, DOI 10.1038/srep01070.
   LONGA EZ, 1989, STROKE, V20, P84, DOI 10.1161/01.STR.20.1.84.
   Majmundar AJ, 2010, MOL CELL, V40, P294, DOI 10.1016/j.molcel.2010.09.022.
   Mohr T, 1997, SPINAL CORD, V35, P1, DOI 10.1038/sj.sc.3100343.
   Pan BH, 1996, BRAIN RES BULL, V40, P175, DOI 10.1016/0361-9230(96)00011-1.
   Ryou MG, 2015, NEUROSCIENCE, V301, P193, DOI 10.1016/j.neuroscience.2015.05.064.
   Souvenir R, 2014, TRANSL STROKE RES, V5, P118, DOI 10.1007/s12975-013-0312-z.
   Takaoka Y, 2007, PHYSIOL GENOMICS, V30, P102, DOI 10.1152/physiolgenomics.00057.2006.
   Wang F, 2002, BIOCHEM BIOPH RES CO, V295, P657, DOI 10.1016/S0006-291X(02)00729-5.
   Yang Y, 2013, NEUROCHEM RES, V38, P2433, DOI 10.1007/s11064-013-1158-1.
   Yoon JH, 2009, PROTEOMICS, V9, P51, DOI 10.1002/pmic.200800187.
   Yu HJ, 2016, CELL PHYSIOL BIOCHEM, V39, P123, DOI 10.1159/000445611.
   Zhang Q, 2012, NEUROSCIENCE, V205, P10, DOI 10.1016/j.neuroscience.2011.12.053.
   Zhang QC, 2014, J ETHNOPHARMACOL, V154, P443, DOI 10.1016/j.jep.2014.04.022.
   Zhu H, 1999, RESP PHYSIOL, V115, P239, DOI 10.1016/S0034-5687(99)00024-9.
   Zhu Y, 2013, PHYS THER, V93, P1447, DOI 10.2522/ptj.20110138.},
Number-of-Cited-References = {32},
Times-Cited = {9},
Usage-Count-Last-180-days = {3},
Usage-Count-Since-2013 = {21},
Journal-ISO = {Acupunct. Med.},
Doc-Delivery-Number = {FR4PT},
Web-of-Science-Index = {Science Citation Index Expanded (SCI-EXPANDED)},
Unique-ID = {WOS:000419048400007},
DA = {2024-01-02},
}

@article{ WOS:000315970300187,
Author = {Kim, Ji Hyun and Choi, Kyung Ha and Jang, Young Jung and Bae, Sun Sik
   and Shin, Byung-Cheul and Choi, Byung Tae and Shin, Hwa Kyoung},
Title = {Electroacupuncture Acutely Improves Cerebral Blood Flow and Attenuates
   Moderate Ischemic Injury via an Endothelial Mechanism in Mice},
Journal = {PLOS ONE},
Year = {2013},
Volume = {8},
Number = {2},
Month = {FEB 13},
Abstract = {Electroacupuncture (EA) is a novel therapy based on traditional
   acupuncture combined with modern eletrotherapy that is currently being
   investigated as a treatment for acute ischemic stroke. Here, we studied
   whether acute EA stimulation improves tissue and functional outcome
   following experimentally induced cerebral ischemia in mice. We
   hypothesized that endothelial nitric oxide synthase (eNOS)-mediated
   perfusion augmentation was related to the beneficial effects of EA by
   interventions in acute ischemic injury. EA stimulation at Baihui (GV20)
   and Dazhui (GV14) increased cerebral perfusion in the cerebral cortex,
   which was suppressed in eNOS KO, but there was no mean arterial blood
   pressure (MABP) response. The increased perfusion elicited by EA were
   completely abolished by a muscarinic acetylcholine receptor (mAChR)
   blocker (atropine), but not a beta-adrenergic receptor blocker
   (propranolol), an a-adrenergic receptor blocker (phentolamine), or a
   nicotinic acetylcholine receptor (nAChR) blocker (mecamylamine). In
   addition, EA increased acetylcholine (ACh) release and mAChR M3
   expression in the cerebral cortex. Acute EA stimulation after occlusion
   significantly reduced infarct volume by 34.5\% when compared to a
   control group of mice at 24 h after 60 min-middle cerebral artery
   occlusion (MCAO) (moderate ischemic injury), but not 90-min MCAO (severe
   ischemic injury). Furthermore, the impact of EA on moderate ischemic
   injury was totally abolished in eNOS KO. Consistent with a smaller
   infarct size, acute EA stimulation led to prominent improvement of
   neurological function and vestibule-motor function. Our results suggest
   that acute EA stimulation after moderate focal cerebral ischemia, but
   not severe ischemia improves tissue and functional recovery and
   ACh/eNOS-mediated perfusion augmentation might be related to these
   beneficial effects of EA by interventions in acute ischemic injury.},
Publisher = {PUBLIC LIBRARY SCIENCE},
Address = {1160 BATTERY STREET, STE 100, SAN FRANCISCO, CA 94111 USA},
Type = {Article},
Language = {English},
Affiliation = {Choi, BT (Corresponding Author), Pusan Natl Univ, Sch Korean Med, Div Meridian \& Struct Med, Yangsan, Gyeongnam, South Korea.
   Kim, Ji Hyun; Choi, Kyung Ha; Jang, Young Jung; Choi, Byung Tae; Shin, Hwa Kyoung, Pusan Natl Univ, Sch Korean Med, Div Meridian \& Struct Med, Yangsan, Gyeongnam, South Korea.
   Bae, Sun Sik, Pusan Natl Univ, Sch Med, Dept Pharmacol, Yangsan, Gyeongnam, South Korea.
   Shin, Byung-Cheul, Pusan Natl Univ, Sch Korean Med, Div Clin Med, Yangsan, Gyeongnam, South Korea.},
DOI = {10.1371/journal.pone.0056736},
Article-Number = {e56736},
ISSN = {1932-6203},
Keywords-Plus = {NITRIC-OXIDE; STROKE PATIENTS; FUNCTIONAL RECOVERY; ARTERY OCCLUSION;
   BRAIN-INJURY; ACUPUNCTURE; STIMULATION; ARTERIOLES; EXPRESSION;
   RECEPTORS},
Research-Areas = {Science \& Technology - Other Topics},
Web-of-Science-Categories  = {Multidisciplinary Sciences},
Author-Email = {choibt@pusan.ac.kr
   julie@pusan.ac.kr},
Affiliations = {Pusan National University; Pusan National University; Pusan National
   University Hospital; Pusan National University},
Funding-Acknowledgement = {National Research Foundation of Korea (NRF); Ministry of Education,
   Science and Technology {[}2010-0007470]},
Funding-Text = {This research was supported by the Basic Science Research Program
   through the National Research Foundation of Korea (NRF) funded by the
   Ministry of Education, Science and Technology (2010-0007470). The
   funders had no role in study design, data collection and analysis.},
Cited-References = {Chen T, 2011, BRAIN RES BULL, V84, P163, DOI 10.1016/j.brainresbull.2010.11.015.
   Cummings M, 2001, Acupunct Med, V19, P64.
   DACEY RG, 1987, AM J PHYSIOL, V253, pH1253, DOI 10.1152/ajpheart.1987.253.5.H1253.
   DAUPHIN F, 1995, PHARMACOL THERAPEUT, V67, P385, DOI 10.1016/0163-7258(95)00022-4.
   DAUPHIN F, 1990, EUR J PHARMACOL, V178, P203, DOI 10.1016/0014-2999(90)90476-M.
   Dong H, 2009, NEUROL RES, V31, P853, DOI 10.1179/174313209X393960.
   Du YH, 2011, NEUROL RES, V33, P101, DOI 10.1179/016164110X12714125204317.
   Elhusseiny A, 2000, J CEREBR BLOOD F MET, V20, P298, DOI 10.1097/00004647-200002000-00011.
   Elhusseiny A, 1999, J CEREBR BLOOD F MET, V19, P794, DOI 10.1097/00004647-199907000-00010.
   ESTRADA C, 1983, BRAIN RES, V266, P261, DOI 10.1016/0006-8993(83)90657-1.
   FARACI FM, 1994, STROKE, V25, P692, DOI 10.1161/01.STR.25.3.692.
   Gao HM, 2002, ACUPUNCTURE ELECTRO, V27, P45, DOI 10.3727/036012902816026112.
   Gao HM, 2006, ACUPUNCTURE ELECTRO, V31, P259, DOI 10.3727/036012906815844247.
   Hamel E, 2004, PROG BRAIN RES, V145, P171, DOI 10.1016/S0079-6123(02)45012-7.
   Han XH, 2010, BRAIN INJURY, V24, P773, DOI 10.3109/02699051003610482.
   Härtig W, 2002, REV NEUROSCIENCE, V13, P95.
   Hopwood V, 2005, J ALTERN COMPLEM MED, V11, P175, DOI 10.1089/acm.2005.11.175.
   Huang Y, 2007, INT J NEUROSCI, V117, P1029, DOI 10.1080/00207450600936825.
   Huang ZH, 1996, J CEREBR BLOOD F MET, V16, P981, DOI 10.1097/00004647-199609000-00023.
   HUANG ZH, 1994, SCIENCE, V265, P1883, DOI 10.1126/science.7522345.
   KALARIA RN, 1994, J AUTONOM NERV SYST, V49, pS3.
   Kang KA, 2010, NEUROL RES, V32, pS84, DOI 10.1179/016164109X12537002794246.
   Kim DD, 2006, MICROCIRCULATION, V13, P577, DOI 10.1080/10739680600885210.
   Lee JD, 2003, NEURORADIOLOGY, V45, P780, DOI 10.1007/s00234-003-1080-3.
   Li XL, 2004, EXP NEUROL, V187, P94, DOI 10.1016/j.expneurol.2004.01.004.
   Limbourg FP, 2002, J CLIN INVEST, V110, P1729, DOI 10.1172/JCI200215481.
   Liu Ruihua, 2005, J Tradit Chin Med, V25, P190.
   Liu SY, 2009, AM J CHINESE MED, V37, P483, DOI 10.1142/S0192415X09006990.
   Liu Y, 2010, NEUROSCI LETT, V485, P74, DOI 10.1016/j.neulet.2010.08.068.
   NAESER MA, 1994, ACUPUNCTURE ELECTRO, V19, P227, DOI 10.3727/036012994816357231.
   Ren L, 2008, NEUROL RES, V30, P985, DOI 10.1179/174313208X325182.
   SAGHER O, 1993, J CEREBR BLOOD F MET, V13, P676, DOI 10.1038/jcbfm.1993.86.
   SATO A, 1995, ALZ DIS ASSOC DIS, V9, P28, DOI 10.1097/00002093-199505000-00007.
   Shiflett SC, 2007, TOP STROKE REHABIL, V14, P40, DOI 10.1310/tsr1404-40.
   SHIMIZU T, 1993, AM J PHYSIOL, V264, pH665, DOI 10.1152/ajpheart.1993.264.3.H665.
   Si QM, 1998, ACUPUNCTURE ELECTRO, V23, P117, DOI 10.3727/036012998816356562.
   Siu FKW, 2004, NEUROSCI LETT, V354, P158, DOI 10.1016/j.neulet.2003.10.009.
   Sun N, 2005, BRAIN RES, V1064, P98, DOI 10.1016/j.brainres.2005.09.060.
   Tao J, 2010, NEUROL RES, V32, P198, DOI 10.1179/174313209X414506.
   Tsuchiya M, 2007, ANESTH ANALG, V104, P301, DOI 10.1213/01.ane.0000230622.16367.fb.
   Uchida S, 2000, JPN J PHYSIOL, V50, P495, DOI 10.2170/jjphysiol.50.495.
   Wang QA, 2011, STROKE, V42, P389, DOI 10.1161/STROKEAHA.110.597336.
   Wang Q, 2009, STROKE, V40, P2157, DOI 10.1161/STROKEAHA.108.541490.
   Wang SJ, 2002, NEUROSCI LETT, V331, P115, DOI 10.1016/S0304-3940(02)00866-2.
   Yin CS, 2008, RES VET SCI, V84, P159, DOI 10.1016/j.rvsc.2007.04.004.
   Zhong SB, 2009, EVID-BASED COMPL ALT, V6, P51, DOI 10.1093/ecam/nem062.
   Zhou F, 2011, J APPL PHYSIOL, V111, P1877, DOI 10.1152/japplphysiol.00313.2011.},
Number-of-Cited-References = {47},
Times-Cited = {95},
Usage-Count-Last-180-days = {1},
Usage-Count-Since-2013 = {34},
Journal-ISO = {PLoS One},
Doc-Delivery-Number = {104DM},
Web-of-Science-Index = {Science Citation Index Expanded (SCI-EXPANDED)},
Unique-ID = {WOS:000315970300187},
OA = {Green Published, Green Submitted, gold},
DA = {2024-01-02},
}

@article{ WOS:000884750800003,
Author = {Yovitania, Velika and Fu, Qin-Hui and Pei, Jian and Zhou, Hua},
Title = {Neuroprotective effect of electroacupuncture against acute ischemic
   stroke via PI3K-Akt-mTOR pathway-mediated autophagy},
Journal = {WORLD JOURNAL OF TRADITIONAL CHINESE MEDICINE},
Year = {2022},
Volume = {8},
Number = {3},
Pages = {339-349},
Month = {JUL-SEP},
Abstract = {Acupuncture has been used to treat ischemic stroke, and mounting
   evidence demonstrates the neuroprotective and autophagy-mediated actions
   of electroacupuncture (EA). This review summarizes the evidence that EA
   affects different stages of autophagy, its neuroprotective action, and
   effects of different acupoints in treating ischemic stroke. Systematic
   searches were conducted on English and Chinese databases (MEDLINE,
   Elsevier, ScienceDirect, Cochrane Library, and China National Knowledge
   Infrastructure). Studies published up until February 2021 were
   considered for inclusion, and a final of fifty articles were included in
   this review. There is evidence that acupuncture promotes neuroprotection
   by modulating autophagy, and the treatment effectiveness is related to
   the acupoint selection and timing of treatment administration.},
Publisher = {WOLTERS KLUWER MEDKNOW PUBLICATIONS},
Address = {WOLTERS KLUWER INDIA PVT LTD , A-202, 2ND FLR, QUBE, C T S  NO 1498A-2
   VILLAGE MAROL, ANDHERI EAST, MUMBAI, Maharashtra, INDIA},
Type = {Review},
Language = {English},
Affiliation = {Pei, J (Corresponding Author), 725 Wanping Rd, Shanghai 200032, Peoples R China.
   Yovitania, Velika; Fu, Qin-Hui, Shanghai Univ Tradit Chinese Med, Dept Acupuncture, Shanghai, Peoples R China.
   Yovitania, Velika, Shanghai Univ Tradit Chinese Med, Fac Acupuncture Moxibust \& Tuina, Shanghai, Peoples R China.
   Zhou, Hua, Macau Univ Sci \& Technol, Fac Chinese Med, Ave Wailong, Taipa, Madhya Pradesh, Peoples R China.
   Zhou, Hua, Macau Univ Sci \& Technol, State Key Lab Qual Res Chinese Med, Ave Wailong, Taipa, Madhya Pradesh, Peoples R China.},
DOI = {10.4103/2311-8571.333712},
ISSN = {2311-8571},
EISSN = {2589-2894},
Keywords = {Acupuncture; autophagy; ischemic stroke; nerve regeneration;
   neuroprotection},
Keywords-Plus = {FOCAL CEREBRAL-ISCHEMIA; THERAPEUTIC TARGETS; REPERFUSION INJURY;
   SIGNALING PATHWAY; BRAIN-INJURY; ACUPUNCTURE; MECHANISMS; APOPTOSIS;
   RATS; INFLAMMATION},
Research-Areas = {Integrative \& Complementary Medicine; Research \& Experimental
   Medicine; Pharmacology \& Pharmacy},
Web-of-Science-Categories  = {Integrative \& Complementary Medicine; Medicine, Research \&
   Experimental; Pharmacology \& Pharmacy},
Author-Email = {longhuaacup@aliyun.com},
Affiliations = {Shanghai University of Traditional Chinese Medicine; Shanghai University
   of Traditional Chinese Medicine; Macau University of Science \&
   Technology; Macau University of Science \& Technology},
ResearcherID-Numbers = {Zhou, Hua/IQS-0555-2023
   裴, 建/AAK-1303-2020},
ORCID-Numbers = {裴, 建/0000-0001-6755-4380},
Cited-References = {Adams RJ, 2003, CIRCULATION, V108, P1278, DOI 10.1161/01.CIR.0000090444.87006.CF.
   Advani R, 2017, SCAND J TRAUMA RESUS, V25, DOI 10.1186/s13049-017-0398-5.
   Aroor AR, 2018, AUTOPHAGY AND CARDIOMETABOLIC DISEASES: FROM MOLECULAR MECHANISMS TO TRANSLATIONAL MEDICINE, P3, DOI 10.1016/B978-0-12-805253-2.00001-8.
   Bibak B, 2019, BIOMED PHARMACOTHER, V111, P485, DOI 10.1016/j.biopha.2018.12.082.
   Bu QX, 2014, BRAIN RES, V1558, P100, DOI 10.1016/j.brainres.2014.02.034.
   Cao BQ, 2021, NEURAL REGEN RES, V16, P944, DOI 10.4103/1673-5374.297061.
   Chavez LM, 2017, INT J MOL SCI, V18, DOI 10.3390/ijms18112270.
   Chen F, 2014, PROG NEUROBIOL, V115, P246, DOI 10.1016/j.pneurobio.2013.12.007.
   Dai SH, 2017, FREE RADICAL BIO MED, V108, P345, DOI 10.1016/j.freeradbiomed.2017.04.005.
   Dong QQ, 2016, INT J BIOL MACROMOL, V92, P431, DOI 10.1016/j.ijbiomac.2016.07.052.
   Farooqui A, 2018, ISCHEMIC TRAUMATIC B, P89, DOI {[}10.1016/B978-0-12-813596-9.00003, DOI 10.1016/B978-0-12-813596-9.00003].
   Fu CC, 2021, FOOD FUNCT, V12, P2270, DOI {[}10.1039/D0FO02555K, 10.1039/d0fo02555k].
   Gattringer T, 2019, STROKE, V50, P349, DOI 10.1161/STROKEAHA.118.022863.
   Ge Y, 2018, CYTOKINE GROWTH F R, V43, P38, DOI 10.1016/j.cytogfr.2018.07.001.
   Gustafsson ÅB, 2013, AUTOPHAGY IN HEALTH AND DISEASE, P141, DOI 10.1016/B978-0-12-385101-7.00009-7.
   Han X, 2019, EVID-BASED COMPL ALT, V2019, DOI 10.1155/2019/4245753.
   Hawkins PT, 2015, BBA-MOL CELL BIOL L, V1851, P882, DOI 10.1016/j.bbalip.2014.12.006.
   Hayat MA, 2014, AUTOPHAGY CANC OTHER, V1-4, P1, DOI {[}10.1016/B978-0-12-405530-8.00001-7, DOI 10.1016/B978-0-12-405530-8.00001-7].
   Hou K, 2019, J NEUROL SCI, V400, P72, DOI 10.1016/j.jns.2019.03.015.
   Huang LF, 2018, J MOL NEUROSCI, V64, P129, DOI 10.1007/s12031-017-1006-x.
   Huang XP, 2015, J INTEGR MED-JIM, V13, P289, DOI 10.1016/S2095-4964(15)60187-X.
   Huang YG, 2019, NEURAL REGEN RES, V14, P954, DOI 10.4103/1673-5374.250569.
   Huang Z, 2018, WORLD J ACUPUNCT-MOX, V28, P191, DOI 10.1016/j.wjam.2018.08.006.
   Ayuso MI, 2017, NEUROCHEM INT, V107, P4, DOI 10.1016/j.neuint.2017.01.013.
   Jiang S, 2018, THERANOSTICS, V8, P4535, DOI 10.7150/thno.25674.
   Jittiwat J, 2017, J ACUPUNCT MERIDIAN, V10, P324, DOI 10.1016/j.jams.2017.08.003.
   Khoshnam SE, 2017, NEUROL SCI, V38, P1167, DOI 10.1007/s10072-017-2938-1.
   Kim YR, 2012, EUR J INTEGR MED, V4, pE413, DOI 10.1016/j.eujim.2012.06.004.
   Klionsky DJ, 2021, AUTOPHAGY, V17, P1, DOI 10.1080/15548627.2020.1797280.
   Lai HC, 2019, EVID-BASED COMPL ALT, V2019, DOI 10.1155/2019/2909632.
   Li WT, 2020, NEUROCHEM RES, V45, P2258, DOI 10.1007/s11064-020-03092-1.
   Li X, 2013, INT REV NEUROBIOL, V111, P159, DOI 10.1016/B978-0-12-411545-3.00008-0.
   Li YC, 2019, BRAIN RES BULL, V144, P46, DOI 10.1016/j.brainresbull.2018.11.006.
   Liu J, 2018, MED SCI MONITOR, V24, P4395, DOI 10.12659/MSM.908473.
   Liu WL, 2016, INT J MOL MED, V37, P309, DOI 10.3892/ijmm.2015.2425.
   Liu XX, 2018, J TRADIT CHIN MED, V38, P95.
   Liu ZW, 2016, PROG NEUROBIOL, V144, P103, DOI 10.1016/j.pneurobio.2015.09.008.
   Lu H, 2018, WORLD J ACUPUNCT-MOX, V28, P121, DOI 10.1016/j.wjam.2018.06.007.
   Luo D, 2017, EVID-BASED COMPL ALT, V2017, DOI 10.1155/2017/8268736.
   Luo Y, 2019, EUR J MED CHEM, V162, P132, DOI 10.1016/j.ejmech.2018.11.014.
   Ma RR, 2016, NEUROSCI LETT, V633, P158, DOI 10.1016/j.neulet.2016.09.033.
   Ma X, 2018, AUTOPHAGY AND CARDIOMETABOLIC DISEASES: FROM MOLECULAR MECHANISMS TO TRANSLATIONAL MEDICINE, P19, DOI 10.1016/B978-0-12-805253-2.00002-X.
   Maday S, 2016, BRAIN RES, V1649, P143, DOI 10.1016/j.brainres.2016.03.047.
   Matsui Y, 2007, CIRC RES, V100, P914, DOI 10.1161/01.RES.0000261924.76669.36.
   Napoletano F, 2019, TRENDS CELL BIOL, V29, P323, DOI 10.1016/j.tcb.2018.12.007.
   Oh WJ, 2011, CELL CYCLE, V10, P2305, DOI 10.4161/cc.10.14.16586.
   Organization WH, 2002, Acupuncture: review and analysis of reports on controlled clinical trials.
   Parzych KR, 2014, ANTIOXID REDOX SIGN, V20, P460, DOI 10.1089/ars.2013.5371.
   Patel RAG, 2017, PROG CARDIOVASC DIS, V59, P542, DOI 10.1016/j.pcad.2017.04.005.
   Peña-Oyarzun D, 2018, FREE RADICAL BIO MED, V124, P61, DOI 10.1016/j.freeradbiomed.2018.05.084.
   Ramos E, 2017, FREE RADICAL BIO MED, V104, P32, DOI 10.1016/j.freeradbiomed.2017.01.005.
   Ravanan P, 2017, LIFE SCI, V188, P53, DOI 10.1016/j.lfs.2017.08.029.
   Shu S, 2016, EVID-BASED COMPL ALT, V2016, DOI 10.1155/2016/7297425.
   Sun YL, 2019, FRONT NEUROSCI-SWITZ, V12, DOI 10.3389/fnins.2018.01022.
   Tang TC, 2019, J STROKE CEREBROVASC, V28, P1338, DOI 10.1016/j.jstrokecerebrovasdis.2019.01.032.
   Tao J, 2016, BRAIN RES BULL, V120, P14, DOI 10.1016/j.brainresbull.2015.10.011.
   Virani SS, 2021, CIRCULATION, V143, pe254, DOI 10.1161/CIR.0000000000000950.
   Wang HL, 2021, NEURAL REGEN RES, V16, P1011, DOI 10.4103/1673-5374.300454.
   Wang MM, 2020, FRONT CELL NEUROSCI, V14, DOI 10.3389/fncel.2020.00134.
   Wang P, 2018, AUTOPHAGY AND CARDIOMETABOLIC DISEASES: FROM MOLECULAR MECHANISMS TO TRANSLATIONAL MEDICINE, P137, DOI 10.1016/B978-0-12-805253-2.00012-2.
   Wang P, 2018, PROG NEUROBIOL, V163, P98, DOI 10.1016/j.pneurobio.2018.01.001.
   Wang YC, 2015, EXP NEUROL, V272, P26, DOI 10.1016/j.expneurol.2015.04.009.
   WorldHealthOrganization, 2019, Cardiovascular diseases (CVDs).
   Wu ZQ, 2016, EVID-BASED COMPL ALT, V2016, DOI 10.1155/2016/9121597.
   Wu ZQ, 2017, INT J CLIN EXP PATHO.
   Xiao Y, 2020, BIOMED PHARMACOTHER, V127, DOI 10.1016/j.biopha.2020.110148.
   Xing Y, 2021, FRONT CELL NEUROSCI, V15, DOI 10.3389/fncel.2021.633280.
   Xing Y, 2018, FRONT NEUROSCI-SWITZ, V12, DOI 10.3389/fnins.2018.00929.
   Xu Q, 2015, NEUROSCI LETT, V588, P88, DOI 10.1016/j.neulet.2014.12.057.
   Xue XH, 2014, NEUROSCI LETT, V558, P14, DOI 10.1016/j.neulet.2013.10.029.
   Yang Z, 2015, EXP MOL PATHOL, V98, P219, DOI 10.1016/j.yexmp.2015.02.003.
   Yu BH, 2020, EVID-BASED COMPL ALT, V2020, DOI 10.1155/2020/6415083.
   Yu L, 2018, AUTOPHAGY, V14, P207, DOI 10.1080/15548627.2017.1378838.
   Zhou SH, 2018, J NEUROIMMUNOL, V323, P136, DOI 10.1016/j.jneuroim.2018.06.018.
   Zuo T, 2017, NEUROSCI LETT, V661, P41, DOI 10.1016/j.neulet.2017.06.043.},
Number-of-Cited-References = {75},
Times-Cited = {9},
Usage-Count-Last-180-days = {3},
Usage-Count-Since-2013 = {13},
Journal-ISO = {World J. Trad. Chinese Med.},
Doc-Delivery-Number = {6G4UW},
Web-of-Science-Index = {Emerging Sources Citation Index (ESCI)},
Unique-ID = {WOS:000884750800003},
OA = {gold},
DA = {2024-01-02},
}

@article{ WOS:000883841200001,
Author = {Wang, Lu and Su, Xin-Tong and Cao, Yan and Yang, Na-Na and Hao, Xiao-Wan
   and Li, Hong-Ping and Wang, Qing-Yong and Yang, Jing-Wen},
Title = {Potential mechanisms of acupuncture in enhancing cerebral perfusion of
   ischemic stroke},
Journal = {FRONTIERS IN NEUROLOGY},
Year = {2022},
Volume = {13},
Month = {OCT 28},
Abstract = {Ischemic stroke is the predominant cause of long-term disability and
   death worldwide. It is attributable to the sudden interruption of
   regional cerebral blood flow, resulting in brain cell death and
   neurological impairment. Acupuncture is a widely used adjuvant treatment
   for ischemic stroke in China and shows promising efficacy in clinical
   practice. This review mainly focused on the evidence to illustrate
   several possible mechanisms of acupuncture therapy on cerebral perfusion
   in ischemic stroke. Studies have shown that acupuncture is probably
   effective in the enhancement of cerebral perfusion after ischemic
   stroke. It promotes the improvement of hemodynamics, the release of
   vasoactive substances, the formation of new blood vessels, as well as
   the restitution of microcirculation. Multiple factors may contribute to
   the variability in acupuncture's therapeutic effects, including the
   acupoint selection, stimulation frequency and intensity, and retaining
   needle time. Acupuncture has the potential to become a
   non-pharmacological adjuvant approach to enhance cerebral perfusion in
   ischemic stroke. Future studies are required to gain our insight into
   acupuncture as well as accelerate its clinical translation.},
Publisher = {FRONTIERS MEDIA SA},
Address = {AVENUE DU TRIBUNAL FEDERAL 34, LAUSANNE, CH-1015, SWITZERLAND},
Type = {Review},
Language = {English},
Affiliation = {Yang, JW (Corresponding Author), Beijing Univ Chinese Med, Int Acupuncture \& Moxibust Innovat Inst, Sch Acupuncture Moxibust \& Tuina, Beijing, Peoples R China.
   Wang, Lu; Su, Xin-Tong; Cao, Yan; Yang, Na-Na; Hao, Xiao-Wan; Li, Hong-Ping; Wang, Qing-Yong; Yang, Jing-Wen, Beijing Univ Chinese Med, Int Acupuncture \& Moxibust Innovat Inst, Sch Acupuncture Moxibust \& Tuina, Beijing, Peoples R China.},
DOI = {10.3389/fneur.2022.1030747},
Article-Number = {1030747},
ISSN = {1664-2295},
Keywords = {acupuncture; ischemic stroke; cerebral perfusion; hemodynamics;
   vasoactive substances; angiogenesis; microcirculation},
Keywords-Plus = {ENDOTHELIAL PROGENITOR CELLS; BLOOD-FLOW; GROWTH-FACTOR;
   ELECTROACUPUNCTURE TREATMENT; ENDOVASCULAR THERAPY; NERVE-STIMULATION;
   ARTERY OCCLUSION; RATS; BRAIN; EXPRESSION},
Research-Areas = {Neurosciences \& Neurology},
Web-of-Science-Categories  = {Clinical Neurology; Neurosciences},
Author-Email = {yangjw0626@126.com},
Affiliations = {Beijing University of Chinese Medicine},
ResearcherID-Numbers = {Li, Hongping/AAE-7330-2020
   Yang, Jing/HZJ-2451-2023
   jing, yang/JDV-8487-2023
   Su, Xin-Tong/ERV-3353-2022},
ORCID-Numbers = {Li, Hongping/0000-0002-3706-4791
   Su, Xin-Tong/0000-0002-1781-9835},
Funding-Acknowledgement = {National Natural Science Foundation of China;  {[}82004479]; 
   {[}81674055]},
Funding-Text = {This study was funded by the National Natural Science Foundation of
   China (Grant Numbers 82004479 and 81674055).},
Cited-References = {Albers GW, 2017, INT J STROKE, V12, P896, DOI 10.1177/1747493017701147.
   Baron JC, 2018, NAT REV NEUROL, V14, P325, DOI 10.1038/s41582-018-0002-2.
   Borsody MK, 2014, STROKE, V45, P1102, DOI 10.1161/STROKEAHA.113.003243.
   Cao BQ, 2021, NEURAL REGEN RES, V16, P944, DOI 10.4103/1673-5374.297061.
   Carver KA, 2014, AM J PHYSIOL-CELL PH, V307, pC989, DOI 10.1152/ajpcell.00401.2013.
   Chang Si-Qi, 2021, Zhen Ci Yan Jiu, V46, P751, DOI 10.13702/j.1000-0607.201121.
   Chen B, 2021, CHIN J INTEGR MED, V27, P705, DOI 10.1007/s11655-021-3335-4.
   Chen CH, 2020, ANTIOXIDANTS-BASEL, V9, DOI 10.3390/antiox9030248.
   Chen CY, 2020, BRAIN RES BULL, V158, P90, DOI 10.1016/j.brainresbull.2020.03.002.
   Chi LT, 2018, J CEREBR BLOOD F MET, V38, P479, DOI 10.1177/0271678X17697988.
   Chiluwal A, 2017, SCI REP-UK, V7, DOI 10.1038/s41598-017-07219-3.
   Cui LL, 2013, RESTOR NEUROL NEUROS, V31, P239, DOI 10.3233/RNN-120271.
   Du YH, 2011, NEUROL RES, V33, P101, DOI 10.1179/016164110X12714125204317.
   Ejaz S, 2016, BRAIN, V139, P751, DOI 10.1093/brain/awv391.
   Gao HM, 2002, ACUPUNCTURE ELECTRO, V27, P45, DOI 10.3727/036012902816026112.
   Gong YN, 2020, J LEUKOCYTE BIOL, V108, P189, DOI 10.1002/JLB.3AB0420-361RR.
   Gursoy-Ozdemir Y, 2012, J NEUROCHEM, V123, P2, DOI 10.1111/j.1471-4159.2012.07938.x.
   Hacke W, 2014, STROKE, V45, P3187, DOI 10.1161/STROKEAHA.114.005795.
   Han LJ, 2015, PLOS ONE, V10, DOI 10.1371/journal.pone.0134543.
   He Yang-Zi, 2007, Zhen Ci Yan Jiu, V32, P338.
   Hennerici MG, 2013, LANCET NEUROL, V12, P572, DOI 10.1016/S1474-4422(13)70091-7.
   Hossmann KA, 2012, J CEREBR BLOOD F MET, V32, P1310, DOI 10.1038/jcbfm.2011.186.
   Hsieh CL, 2006, AM J CHINESE MED, V34, P351, DOI 10.1142/S0192415X06003886.
   Kim DY, 2019, FASEB J, V33, P9842, DOI 10.1096/fj.201802516RR.
   Kim JH, 2013, PLOS ONE, V8, DOI 10.1371/journal.pone.0056736.
   Lee JD, 2003, NEURORADIOLOGY, V45, P780, DOI 10.1007/s00234-003-1080-3.
   Lee S, 2015, CLIN EXP PHARMACOL P, V42, P822, DOI 10.1111/1440-1681.12413.
   Levi H, 2012, PLOS ONE, V7, DOI 10.1371/journal.pone.0039636.
   Li J, 2021, NEUROL SCI, V42, P3585, DOI 10.1007/s10072-021-05428-3.
   Li J, 2022, CHIN J INTEGR MED, V28, P145, DOI 10.1007/s11655-021-3341-6.
   Li J, 2017, J TRADIT CHIN MED, V37, P659.
   Li J, 2014, BMC COMPLEM ALTERN M, V14, DOI 10.1186/1472-6882-14-441.
   Li XL, 2013, AFR J TRADIT COMPLEM, V10, P186, DOI 10.4314/ajtcam.v10i4.30.
   Liu JT, 2008, ACTA NEUROCHIR SUPPL, V101, P65.
   Long M, 2019, INFLAMMATION, V42, P1777, DOI 10.1007/s10753-019-01040-y.
   Lu Yan, 2014, Zhen Ci Yan Jiu, V39, P345.
   Ma Jingxi, 2008, J Tradit Chin Med, V28, P217.
   Mao Qing-Ju, 2012, Zhen Ci Yan Jiu, V37, P476.
   Mokin M, 2012, STROKE, V43, P2362, DOI 10.1161/STROKEAHA.112.655621.
   Mozaffarian D, 2016, CIRCULATION, V133, pE38, DOI 10.1161/CIR.0000000000000350.
   Pan Jiang, 2012, Zhen Ci Yan Jiu, V37, P197.
   Pang JM, 2003, AM J CHINESE MED, V31, P295, DOI 10.1142/S0192415X03000977.
   Powers WJ, 2019, STROKE, V50, pE344, DOI 10.1161/STR.0000000000000211.
   Przykaza L, 2021, FRONT IMMUNOL, V12, DOI 10.3389/fimmu.2021.782569.
   Qian Yu-fei, 2009, Zhongguo Zhen Jiu, V29, P213.
   Ratmansky M, 2016, J ALTERN COMPLEM MED, V22, P33, DOI 10.1089/acm.2015.0066.
   Shi L, 2017, NEURAL REGEN RES, V12, P2000, DOI 10.4103/1673-5374.221156.
   Shi S, 2022, EVID-BASED COMPL ALT, V2022, DOI 10.1155/2022/1649605.
   Slotty PJ, 2015, J NEUROSURG, V123, P59, DOI 10.3171/2014.12.JNS141250.
   Su XT, 2020, OXID MED CELL LONGEV, V2020, DOI 10.1155/2020/7875396.
   Sun XW, 2020, MOL MED, V26, DOI 10.1186/s10020-020-00236-5.
   Suzuki T, 2020, MED ACUPUNCT, V32, P143, DOI 10.1089/acu.2019.1406.
   Turc G, 2019, J NEUROINTERV SURG, V11, P535, DOI 10.1136/neurintsurg-2018-014568.
   von Bornstädt D, 2018, J CEREBR BLOOD F MET, V38, P1682, DOI 10.1177/0271678X18791073.
   Wang Ying, 2013, Zhen Ci Yan Jiu, V38, P220.
   Wu TC, 2013, LANCET NEUROL, V12, P275, DOI 10.1016/S1474-4422(13)70013-9.
   Wu YH, 2021, J STROKE CEREBROVASC, V30, DOI 10.1016/j.jstrokecerebrovasdis.2020.105165.
   Xie CC, 2016, BRAIN RES, V1648, P119, DOI 10.1016/j.brainres.2016.07.038.
   Xing Bing-Feng, 2019, Zhen Ci Yan Jiu, V44, P506, DOI 10.13702/j.1000-0607.180631.
   Xue LX, 2017, METAB BRAIN DIS, V32, P641, DOI 10.1007/s11011-017-9953-z.
   Yang Baocun, 2007, J Tradit Chin Med, V27, P197.
   Yang C, 2021, J CEREBR BLOOD F MET, V41, P2295, DOI 10.1177/0271678X21994395.
   Yang L, 2021, J TRADIT CHIN MED, V41, P463, DOI 10.19852/j.cnki.jtcm.2021.03.015.
   Yang Li-Hong, 2017, Zhen Ci Yan Jiu, V42, P9.
   Yao LL, 2022, NEURAL REGEN RES, V17, P1310, DOI 10.4103/1673-5374.327355.
   Zan Xing-Chun, 2019, Zhen Ci Yan Jiu, V44, P547, DOI 10.13702/j.1000-0607.180881.
   Zhang C, 2015, EVID-BASED COMPL ALT, V2015, DOI 10.1155/2015/496932.
   Zhang C, 2015, NEURAL REGEN RES, V10, P159, DOI 10.4103/1673-5374.150727.
   Zhang Jun-qing, 2013, Zhongguo Zhong Xi Yi Jie He Za Zhi, V33, P526.
   Zhang YN, 2013, NEURAL REGEN RES, V8, P2641, DOI 10.3969/j.issn.1673-5374.2013.28.006.
   Zheng HZ, 2016, NEURAL REGEN RES, V11, P1940, DOI 10.4103/1673-5374.197135.
   Zhou F, 2013, EVID-BASED COMPL ALT, V2013, DOI 10.1155/2013/804397.
   Zhou F, 2013, EVID-BASED COMPL ALT, V2013, DOI 10.1155/2013/878521.
   Zhou F, 2011, J APPL PHYSIOL, V111, P1877, DOI 10.1152/japplphysiol.00313.2011.
   Zhou Y, 2022, CHINESE J PHYSIOL, V65, P72, DOI 10.4103/cjp.cjp\_94\_21.
   Zhu Wei-Kai, 2019, Zhen Ci Yan Jiu, V44, P649, DOI 10.13702/j.1000-0607.180429.},
Number-of-Cited-References = {76},
Times-Cited = {1},
Usage-Count-Last-180-days = {17},
Usage-Count-Since-2013 = {39},
Journal-ISO = {Front. Neurol.},
Doc-Delivery-Number = {6F1PE},
Web-of-Science-Index = {Science Citation Index Expanded (SCI-EXPANDED)},
Unique-ID = {WOS:000883841200001},
OA = {gold, Green Published},
DA = {2024-01-02},
}

@article{ WOS:000444005200001,
Author = {Liang, Shengxiang and Jiang, Xiaofeng and Zhang, Qingqing and Duan,
   Shaofeng and Zhang, Tianhao and Huang, Qi and Sun, Xi and Liu, Hua and
   Dong, Jie and Liu, Weilin and Tao, Jing and Zhao, Shujun and Nie, Binbin
   and Chen, Lidian and Shan, Baoci},
Title = {Abnormal Metabolic Connectivity in Rats at the Acute Stage of Ischemic
   Stroke},
Journal = {NEUROSCIENCE BULLETIN},
Year = {2018},
Volume = {34},
Number = {5},
Pages = {715-724},
Month = {OCT},
Abstract = {Stroke at the acute stage is a major cause of disability in adults, and
   is associated with dysfunction of brain networks. However, the
   mechanisms underlying changes in brain connectivity in stroke are far
   from fully elucidated. In the present study, we investigated brain
   metabolism and metabolic connectivity in a rat ischemic stroke model of
   middle cerebral artery occlusion (MCAO) at the acute stage using
   F-18-fluorodeoxyglucose positron emission tomography. Voxel-wise
   analysis showed decreased metabolism mainly in the ipsilesional
   hemisphere, and increased metabolism mainly in the contralesional
   cerebellum. We used further metabolic connectivity analysis to explore
   the brain metabolic network in MCAO. Compared to sham controls, rats
   with MCAO showed most significantly reduced nodal and local efficiency
   in the ipsilesional striatum. In addition, the MCAO group showed
   decreased metabolic central connection of the ipsilesional striatum with
   the ipsilesional cerebellum, ipsilesional hippocampus, and bilateral
   hypothalamus. Taken together, the present study demonstrated abnormal
   metabolic connectivity in rats at the acute stage of ischemic stroke,
   which might provide insight into clinical research.},
Publisher = {SPRINGER},
Address = {ONE NEW YORK PLAZA, SUITE 4600, NEW YORK, NY, UNITED STATES},
Type = {Article},
Language = {English},
Affiliation = {Zhao, SJ (Corresponding Author), Zhengzhou Univ, Coll Phys Sci \& Technol, Zhengzhou 450001, Henan, Peoples R China.
   Nie, BB (Corresponding Author), Chinese Acad Sci, Inst High Energy Phys, Beijing Engn Res Ctr Radiog Tech \& Equipment, Beijing 100049, Peoples R China.
   Nie, BB (Corresponding Author), Univ Chinese Acad Sci, Sch Nucl Sci \& Technol, Beijing 100049, Peoples R China.
   Nie, BB (Corresponding Author), Chinese Acad Sci, Shanghai Inst Biol Sci, CAS Ctr Excellence Brain Sci \& Intelligence Techn, Shanghai 200031, Peoples R China.
   Liang, Shengxiang; Sun, Xi; Dong, Jie; Zhao, Shujun, Zhengzhou Univ, Coll Phys Sci \& Technol, Zhengzhou 450001, Henan, Peoples R China.
   Liang, Shengxiang; Duan, Shaofeng; Zhang, Tianhao; Huang, Qi; Sun, Xi; Liu, Hua; Nie, Binbin; Shan, Baoci, Chinese Acad Sci, Inst High Energy Phys, Beijing Engn Res Ctr Radiog Tech \& Equipment, Beijing 100049, Peoples R China.
   Duan, Shaofeng; Zhang, Tianhao; Huang, Qi; Liu, Hua; Nie, Binbin; Shan, Baoci, Univ Chinese Acad Sci, Sch Nucl Sci \& Technol, Beijing 100049, Peoples R China.
   Nie, Binbin; Shan, Baoci, Chinese Acad Sci, Shanghai Inst Biol Sci, CAS Ctr Excellence Brain Sci \& Intelligence Techn, Shanghai 200031, Peoples R China.
   Liang, Shengxiang; Zhang, Qingqing; Liu, Weilin; Tao, Jing; Chen, Lidian, Fujian Univ Tradit Chinese Med, Coll Rehabil Med, Fuzhou 350122, Peoples R China.
   Jiang, Xiaofeng, Capital Med Univ, Sch Publ Hlth \& Family Med, Beijing 100068, Peoples R China.},
DOI = {10.1007/s12264-018-0266-y},
ISSN = {1673-7067},
EISSN = {1995-8218},
Keywords = {Ischemic stroke; FDG PET; Metabolic connectivity; Acute},
Keywords-Plus = {STATE FUNCTIONAL CONNECTIVITY; MOTOR RECOVERY; CEREBRAL-ISCHEMIA;
   PAXINOS SPACE; BRAIN; INJURY; ELECTROACUPUNCTURE; DISEASE; ATLAS},
Research-Areas = {Neurosciences \& Neurology},
Web-of-Science-Categories  = {Neurosciences},
Author-Email = {zhaosj@zzu.edu.cn
   niebb@ihep.ac.cn},
Affiliations = {Zhengzhou University; Chinese Academy of Sciences; Institute of High
   Energy Physics, CAS; Chinese Academy of Sciences; University of Chinese
   Academy of Sciences, CAS; Chinese Academy of Sciences; Shanghai
   Institutes for Biological Sciences, CAS; Fujian University of
   Traditional Chinese Medicine; Capital Medical University},
ResearcherID-Numbers = {wu, meng/JPK-1930-2023
   Zhao, Shujun/R-8024-2019
   Chen, Lidian/GSN-6461-2022
   Zhang, Tianhao/IAQ-9078-2023
   zhang, qingqing/GXF-2381-2022
   Zhang, Qing/IZQ-5273-2023
   Zhang, Qing/HTT-5047-2023
   Tao, Jing/GVS-6340-2022
   Huang, Qi/ISS-1275-2023
   },
ORCID-Numbers = {Chen, Lidian/0000-0002-8699-0839
   Zhang, Tianhao/0000-0002-8765-0799
   Tao, Jing/0000-0002-4895-2065
   Nie, Binbin/0000-0002-8038-7772
   Liu, Hua/0000-0002-0301-3144
   Shan, Baoci/0000-0001-7417-5063
   Huang, Qi/0000-0002-9425-6618
   Liang, Shengxiang/0000-0002-0333-727X
   Duan, Shaofeng/0000-0002-2695-5898},
Funding-Acknowledgement = {National Natural Science Foundation of China {[}81471741, 81471728,
   81671770]},
Funding-Text = {This work was supported by grants from the National Natural Science
   Foundation of China (81471741, 81471728, and 81671770).},
Cited-References = {Achard S, 2007, PLOS COMPUT BIOL, V3, P174, DOI 10.1371/journal.pcbi.0030017.
   Alia C, 2017, FRONT CELL NEUROSCI, V11, DOI 10.3389/fncel.2017.00076.
   Bédard P, 2014, NEUROIMAGE, V101, P225, DOI 10.1016/j.neuroimage.2014.07.009.
   Berthet C, 2014, J CEREBR BLOOD F MET, V34, P1848, DOI 10.1038/jcbfm.2014.155.
   Brisson CD, 2012, J NEUROPHYSIOL, V108, P419, DOI 10.1152/jn.00090.2012.
   Caliandro P, 2017, NEUROREHAB NEURAL RE, V31, P81, DOI 10.1177/1545968316662525.
   Cha J, 2016, MAGN RESON IMAGING, V34, P1189, DOI 10.1016/j.mri.2016.04.004.
   Chamorro A, 2016, LANCET NEUROL, V15, P869, DOI 10.1016/S1474-4422(16)00114-9.
   Choi H, 2014, NEUROIMAGE, V99, P226, DOI 10.1016/j.neuroimage.2014.05.039.
   Chung J, 2016, FRONT AGING NEUROSCI, V8, DOI {[}10.3389/fnagi.2016.00159, 10.3389/fnagi.7016.00159].
   Coull JT, 2012, J NEUROSCI, V32, P16704, DOI 10.1523/JNEUROSCI.1258-12.2012.
   Ding X, 2014, NEUROSCIENCE, V277, P637, DOI 10.1016/j.neuroscience.2014.07.060.
   Erlich JC, 2011, NEURON, V72, P330, DOI 10.1016/j.neuron.2011.07.010.
   Fan YT, 2015, FRONT HUM NEUROSCI, V9, DOI 10.3389/fnhum.2015.00546.
   Feigin VL, 2014, LANCET, V383, P245, DOI 10.1016/S0140-6736(13)61953-4.
   Gorges M, 2017, FRONT NEUROL, V8, DOI 10.3389/fneur.2017.00200.
   Holmes WM, 2012, NMR BIOMED, V25, P295, DOI 10.1002/nbm.1748.
   Hurley SW, 2014, FRONT SYST NEUROSCI, V8, DOI 10.3389/fnsys.2014.00216.
   Jang SH, 2013, NEUROSCI BULL, V29, P366, DOI 10.1007/s12264-013-1315-1.
   Johnston SC, 2016, NEW ENGL J MED, V375, P35, DOI 10.1056/NEJMoa1603060.
   Kaiser M, 2011, NEUROIMAGE, V57, P892, DOI 10.1016/j.neuroimage.2011.05.025.
   Khedr EM, 2009, EUR J NEUROL, V16, P1323, DOI 10.1111/j.1468-1331.2009.02746.x.
   Langhorne P, 2009, LANCET NEUROL, V8, P741, DOI 10.1016/S1474-4422(09)70150-4.
   Li BJ, 2017, NEUROSCI BULL, V33, P281, DOI 10.1007/s12264-017-0101-x.
   Liang SX, 2017, J STROKE CEREBROVASC, V26, P1953, DOI 10.1016/j.jstrokecerebrovasdis.2017.06.018.
   Liang SX, 2017, MAGN RESON IMAGING, V43, P122, DOI 10.1016/j.mri.2017.07.011.
   Liu WL, 2016, MOL MED REP, V13, P1618, DOI 10.3892/mmr.2015.4745.
   LONGA EZ, 1989, STROKE, V20, P84, DOI 10.1161/01.STR.20.1.84.
   Mansoori BK, 2014, EXP NEUROL, V254, P18, DOI 10.1016/j.expneurol.2014.01.010.
   Matsumura A, 2003, NEUROIMAGE, V20, P2040, DOI 10.1016/j.neuroimage.2003.08.020.
   Mohajerani MH, 2011, P NATL ACAD SCI USA, V108, pE183, DOI 10.1073/pnas.1101914108.
   Nie B, 2018, NEUROSCI BULL.
   Nie BB, 2014, PLOS ONE, V9, DOI 10.1371/journal.pone.0108295.
   Nie B, 2013, HUM BRAIN MAPP, V34, P1306, DOI 10.1002/hbm.21511.
   Park CH, 2011, STROKE, V42, P1357, DOI 10.1161/STROKEAHA.110.596155.
   Paxinos G, 1998, RAT BRAIN IN STEREOTAXIC COORDINATES, FOURTH ED., pix.
   Philips GR, 2017, J NEUROENG REHABIL, V14, DOI 10.1186/s12984-017-0277-3.
   Powers WJ, 2015, STROKE, V46, P3020, DOI 10.1161/STR.0000000000000074.
   Ripollés P, 2016, BRAIN IMAGING BEHAV, V10, P1289, DOI 10.1007/s11682-015-9498-x.
   Rubinov M, 2010, NEUROIMAGE, V52, P1059, DOI 10.1016/j.neuroimage.2009.10.003.
   Sala A, 2017, SCI REP-UK, V7, DOI 10.1038/s41598-017-04102-z.
   Tanaka S, 2016, FRONT HUM NEUROSCI, V10, DOI 10.3389/fnhum.2016.00178.
   Tang WK, 2013, J NEUROL SCI, V324, P131, DOI 10.1016/j.jns.2012.10.022.
   Tao J, 2016, BRAIN RES BULL, V120, P14, DOI 10.1016/j.brainresbull.2015.10.011.
   Toussaint PJ, 2012, NEUROIMAGE, V63, P936, DOI 10.1016/j.neuroimage.2012.03.091.
   van den Heuvel MP, 2010, EUR NEUROPSYCHOPHARM, V20, P519, DOI 10.1016/j.euroneuro.2010.03.008.
   Vanderwolf CH, 2001, BEHAV BRAIN RES, V127, P25, DOI 10.1016/S0166-4328(01)00354-0.
   Wang Z, 2015, NEUROBIOL AGING, V36, P536, DOI 10.1016/j.neurobiolaging.2014.08.016.
   Ward NS, 2003, BRAIN, V126, P2476, DOI 10.1093/brain/awg245.
   Xu Q, 2015, NEUROSCI LETT, V588, P88, DOI 10.1016/j.neulet.2014.12.057.
   Yakushev I, 2017, CURR OPIN NEUROL, V30, P677, DOI 10.1097/WCO.0000000000000494.
   Yao QL, 2012, NEUROSCI LETT, V509, P22, DOI 10.1016/j.neulet.2011.12.036.
   Zhang S, 2017, BRAIN STRUCT FUNCT, V222, P2573, DOI 10.1007/s00429-016-1358-y.
   Zhu YF, 2017, BRAIN IMAGING BEHAV, V11, P444, DOI 10.1007/s11682-016-9525-6.
   Zou N, 2015, J CEREBR BLOOD F MET, V35, P1122, DOI 10.1038/jcbfm.2015.40.},
Number-of-Cited-References = {55},
Times-Cited = {19},
Usage-Count-Last-180-days = {0},
Usage-Count-Since-2013 = {50},
Journal-ISO = {Neurosci. Bull.},
Doc-Delivery-Number = {GS8ZV},
Web-of-Science-Index = {Science Citation Index Expanded (SCI-EXPANDED)},
Unique-ID = {WOS:000444005200001},
OA = {Green Published},
DA = {2024-01-02},
}

@article{ WOS:000350098100035,
Author = {Zhang, Chao and Wen, Yan and Fan, Xiao-nong and Tian, Guang and Zhou,
   Xue-yi and Deng, Shi-zhe and Meng, Zhi-hong},
Title = {Therapeutic effects of different durations of acupuncture on rats with
   middle cerebral artery occlusion},
Journal = {NEURAL REGENERATION RESEARCH},
Year = {2015},
Volume = {10},
Number = {1},
Pages = {159-164},
Month = {JAN},
Abstract = {Acupuncture is regarded as an effective therapy for cerebral ischemia.
   Different acupuncture manipulations and durations may result in
   different therapeutic effects. In the present study, the Neiguan (PC6)
   acupoint of rats with occluded middle cerebral arteries was needled at a
   fixed frequency (3 Hz) with different durations, i.e., 5, 60 and 180
   seconds under a twisting-rotating acupuncture method. Results showed
   that different durations of acupuncture had different therapeutic
   effects, with 60 seconds yielding a better therapeutic effect than the
   other two groups. This duration of treatment demonstrated rapid cerebral
   blood flow, encouraging recovery of neurological function, and small
   cerebral infarct volume. Experimental findings indicated that under 3 Hz
   frequency, the treatment of needling Neiguan for 60 seconds is effective
   for ischemic stroke.},
Publisher = {MEDKNOW PUBLICATIONS \& MEDIA PVT LTD},
Address = {B-9, KANARA BUSINESS CENTRE, OFF LINK RD, GHAKTOPAR-E, MUMBAI, 400075,
   INDIA},
Type = {Article},
Language = {English},
Affiliation = {Meng, ZH (Corresponding Author), Tianjin Univ Tradit Chinese Med, Teaching Hosp 1, Tianjin, Peoples R China.
   Zhang, Chao; Tian, Guang; Meng, Zhi-hong, Tianjin Univ Tradit Chinese Med, Teaching Hosp 1, Tianjin, Peoples R China.
   Wen, Yan; Zhou, Xue-yi; Deng, Shi-zhe, Tianjin Univ Tradit Chinese Med, Postgrad Sch, Tianjin, Peoples R China.
   Fan, Xiao-nong, Tianjin Univ Tradit Chinese Med, Acupuncture \& Moxibust Res Inst, Tianjin, Peoples R China.
   Fan, Xiao-nong, State Adm Tradit Chinese Med, Key Lab Cerebropathy Acupuncture Therapy, Tianjin, Peoples R China.
   Fan, Xiao-nong, Tianjin Key Lab Acupuncture \& Moxibust Sci, Tianjin, Peoples R China.
   Fan, Xiao-nong, State Adm Tradit Chinese Med, 3 Level Lab Acupuncture Dose Effect Relationship, Tianjin, Peoples R China.},
DOI = {10.4103/1673-5374.150727},
ISSN = {1673-5374},
EISSN = {1876-7958},
Keywords = {nerve regeneration; middle cerebral artery occlusion; manipulation;
   Neiguan; cerebral infarction volume; twisting-rotating method; duration;
   frequency; cerebral blood flow; neural regeneration},
Keywords-Plus = {SPONTANEOUS-RECOVERY; STROKE; ELECTROACUPUNCTURE; RECEPTOR; TRIALS;
   BRAIN},
Research-Areas = {Cell Biology; Neurosciences \& Neurology},
Web-of-Science-Categories  = {Cell Biology; Neurosciences},
Author-Email = {yj1988mzh@163.com},
Affiliations = {Tianjin University of Traditional Chinese Medicine; Tianjin University
   of Traditional Chinese Medicine; Tianjin University of Traditional
   Chinese Medicine},
ResearcherID-Numbers = {zhou, xuan/GZA-8157-2022},
Funding-Acknowledgement = {National Program on Key Basic Research Project (973 Program)
   {[}2010CB530506]},
Funding-Text = {This study was supported by a grant from the National Program on Key
   Basic Research Project (973 Program), No. 2010CB530506.},
Cited-References = {{[}Anonymous], ZHONGGUO ZHENJIU.
   Chang XB, 2014, CHIN J INTEGR MED, V20, P130, DOI 10.1007/s11655-013-1584-6.
   Chang XB, 2012, J TRADIT CHIN MED, V32, P105, DOI 10.1016/S0254-6272(12)60041-7.
   Colombo R, 2013, NEUROREHABILITATION, V33, P621, DOI 10.3233/NRE-131002.
   Cramer SC, 2008, ANN NEUROL, V63, P272, DOI 10.1002/ana.21393.
   {[}杜郭佳 Du Guojia], 2014, {[}中国组织工程研究, Chinese Journal of Tissue Engineering Research], V18, P1597.
   Du YH, 2011, NEUROL RES, V33, P101, DOI 10.1179/016164110X12714125204317.
   {[}樊小农 FAN Xiaonong], 2009, {[}中医杂志, Journal of Traditional Chinese Medicine], V50, P712.
   Goldman SA, 2011, NAT NEUROSCI, V14, P1382, DOI 10.1038/nn.2963.
   Guo JC, 2004, ACUPUNCTURE ELECTRO, V29, P173, DOI 10.3727/036012904815901434.
   HAN JS, 1981, NEUROPHARMACOLOGY, V20, P593.
   Hopwood V, 2008, J NEUROL, V255, P858, DOI 10.1007/s00415-008-0790-1.
   Kim JH, 2013, PLOS ONE, V8, DOI 10.1371/journal.pone.0056736.
   Kong JC, 2010, CAN MED ASSOC J, V182, P1723, DOI 10.1503/cmaj.091113.
   Li Z, 2009, EVIDENCE BASED MED R.
   Li ZR, 2003, Experimental acupuncture and moxibustion.
   Lin YW, 2010, J INTEGR NEUROSCI, V9, P269, DOI 10.1142/S0219635210002433.
   {[}刘延祥 Liu Yanxiang], 2013, {[}中国组织工程研究, Chinese Journal of Tissue Engineering Research], V17, P8301.
   LONGA EZ, 1989, STROKE, V20, P84, DOI 10.1161/01.STR.20.1.84.
   {[}梅爱农 Mei Ainong], 2014, {[}中国组织工程研究, Chinese Journal of Tissue Engineering Research], V18, P2191.
   Pan Jiang, 2012, Zhen Ci Yan Jiu, V37, P197.
   Qian Yu-fei, 2009, Zhongguo Zhen Jiu, V29, P213.
   {[}孙晶晶 Sun Jingjing], 2013, {[}中国组织工程研究, Chinese Journal of Tissue Engineering Research], V17, P3467.
   Sze FKH, 2002, STROKE, V33, P2604, DOI 10.1161/01.STR.0000035908.74261.C9.
   Tsai PT, 2006, J NEUROSCI, V26, P1269, DOI 10.1523/JNEUROSCI.4480-05.2006.
   Wang Q, 2012, J NEUROINFLAMM, V9, DOI 10.1186/1742-2094-9-24.
   Wu P, 2010, STROKE, V41, pE171, DOI 10.1161/STROKEAHA.109.573576.
   Zausinger S, 2000, BRAIN RES, V863, P94, DOI 10.1016/S0006-8993(00)02100-4.
   Zhang JH, 2014, NEUROEPIDEMIOLOGY, V42, P50, DOI 10.1159/000355435.
   {[}张鹏 Zhang Peng], 2013, {[}中国组织工程研究, Chinese Journal of Tissue Engineering Research], V17, P4286.
   Zhang YN, 2013, NEURAL REGEN RES, V8, P2641, DOI 10.3969/j.issn.1673-5374.2013.28.006.
   Zhou Hai-peng, 2011, Zhonghua Yi Xue Za Zhi, V91, P1203.
   Zhou Yuan-Cheng, 2011, Zhongguo Zhen Jiu, V31, P55.},
Number-of-Cited-References = {33},
Times-Cited = {19},
Usage-Count-Last-180-days = {2},
Usage-Count-Since-2013 = {20},
Journal-ISO = {Neural Regen. Res.},
Doc-Delivery-Number = {CC1JX},
Web-of-Science-Index = {Science Citation Index Expanded (SCI-EXPANDED)},
Unique-ID = {WOS:000350098100035},
OA = {Green Published, gold},
DA = {2024-01-02},
}

@article{ WOS:000598623300002,
Author = {Wang, Hui-Ling and Liu, Fei-Lai and Li, Rui-Qing and Wan, Ming-Yue and
   Li, Jie-Ying and Shi, Jing and Wu, Ming-Li and Chen, Jun-Hua and Sun,
   Wei-Juan and Feng, Hong-Xia and Zhao, Wei and Huang, Jin and Liu,
   Ren-Chao and Hao, Wen-Xue and Feng, Xiao-Dong},
Title = {Electroacupuncture improves learning and memory functions in a rat
   cerebral ischemia/reperfusion injury model through PI3K/Akt signaling
   pathway activation},
Journal = {NEURAL REGENERATION RESEARCH},
Year = {2021},
Volume = {16},
Number = {6},
Pages = {1011-1016},
Month = {JUN},
Abstract = {Electroacupuncture has been widely used to treat cognitive impairment
   after cerebral ischemia, but the underlying mechanism has not yet been
   fully elucidated. Studies have shown that autophagy plays an important
   role in the formation and development of cognitive impairment, and the
   phosphoinositide 3-kinase (PI3K)/Akt signaling pathway plays an
   important role in autophagy regulation. To investigate the role played
   by the PI3K/Akt signaling pathway in the electroacupuncture treatment of
   cerebral ischemia/reperfusion rat models, we first established a rat
   model of cerebral ischemia/reperfusion through the occlusion of the
   middle cerebral artery using the suture method. Starting at 2 hours
   after modeling, electroacupuncture was delivered at the Shenting (GV24)
   and Baihui (GV20) acupoints, with a dilatational wave (1-20 Hz
   frequency, 2 mA intensity, 6 V peak voltage), for 30 minutes/day over 8
   consecutive days. Our results showed that electroacupuncture reduced the
   infarct volume in a rat model of cerebral ischemia/reperfusion injury,
   increased the mRNA expression levels of the PI3K/Akt signaling
   pathway-related factors Beclin-1, mammalian target of rapamycin (mTOR),
   and RISK, increased the protein expression levels of phosphorylated Akt,
   Beclin-1, PI3K, and mTOR in the ischemic cerebral cortex, and
   simultaneously reduced p53 mRNA and protein expression levels. In the
   Morris water maze test, the latency to find the hidden platform was
   significantly shortened among rats subjected to electroacupuncture
   stimulation compared with rats without electroacupuncture stimulation.
   In the spatial probe test, the number of times that a rat crossed the
   target quadrant was increased in rats subjected to electroacupuncture
   stimulation compared with rats without electroacupuncture stimulation.
   Electroacupuncture stimulation applied to the Shenting (GV24) and Baihui
   (GV20) acupoints activated the PI3K/Akt signaling pathway and improved
   rat learning and memory impairment.},
Publisher = {WOLTERS KLUWER MEDKNOW PUBLICATIONS},
Address = {WOLTERS KLUWER INDIA PVT LTD , A-202, 2ND FLR, QUBE, C T S  NO 1498A-2
   VILLAGE MAROL, ANDHERI EAST, MUMBAI, 400059, INDIA},
Type = {Article},
Language = {English},
Affiliation = {Feng, XD (Corresponding Author), Henan Univ Tradit Chinese Med, Affiliated Hosp 1, Rehabil Ctr, Zhengzhou, Henan, Peoples R China.
   Wang, Hui-Ling; Liu, Fei-Lai; Li, Rui-Qing; Wu, Ming-Li; Chen, Jun-Hua; Sun, Wei-Juan; Feng, Hong-Xia; Zhao, Wei; Feng, Xiao-Dong, Henan Univ Tradit Chinese Med, Affiliated Hosp 1, Rehabil Ctr, Zhengzhou, Henan, Peoples R China.
   Wan, Ming-Yue; Hao, Wen-Xue, Fujian Univ Chinese Med, Dept Rehabil Med, Fuzhou, Fujian, Peoples R China.
   Li, Jie-Ying; Shi, Jing; Huang, Jin; Liu, Ren-Chao, Henan Univ Chinese Med, Dept Rehabil Med, Zhengzhou, Henan, Peoples R China.},
DOI = {10.4103/1673-5374.300454},
ISSN = {1673-5374},
EISSN = {1876-7958},
Keywords = {acupuncture; brain; central nervous system; factor; neurological
   function; pathways; protein; stroke},
Keywords-Plus = {ACUTE ISCHEMIC-STROKE; COGNITIVE IMPAIRMENT; OXIDATIVE STRESS;
   AUTOPHAGY; ZUSANLI; POINTS; QUCHI; AKT},
Research-Areas = {Cell Biology; Neurosciences \& Neurology},
Web-of-Science-Categories  = {Cell Biology; Neurosciences},
Author-Email = {fxd0502@163.com},
Affiliations = {Henan University of Traditional Chinese Medicine; Fujian University of
   Traditional Chinese Medicine; Henan University of Traditional Chinese
   Medicine},
ResearcherID-Numbers = {WANG, JIAXUAN/JMP-8599-2023
   XIE, WANYING/JNR-9259-2023
   wang, zhiwen/JDV-9990-2023
   wen, liang/JNR-7720-2023},
Funding-Acknowledgement = {National Natural Science Foundation of China {[}81574042]; traditional
   Chinese Medicine special Research Projects of Henan Province of China
   {[}2018JDZX011]},
Funding-Text = {The study was supported by the National Natural Science Foundation of
   China, No. 81574042, and the traditional Chinese Medicine special
   Research Projects of Henan Province of China, No. 2018JDZX011 (both to
   XDF). The funding sources had no role in study conception and design,
   data analysis or interpretation, paper writing or deciding to submit
   this paper for publication.},
Cited-References = {Broughton BRS, 2009, STROKE, V40, pE331, DOI 10.1161/STROKEAHA.108.531632.
   BROWN RE, 1989, ANAL BIOCHEM, V180, P136, DOI 10.1016/0003-2697(89)90101-2.
   Chan JY, 2015, MOL CELL ENDOCRINOL, V413, P189, DOI 10.1016/j.mce.2015.06.025.
   Cheng XQ, 2015, YIXUE YINGXUE XUE ZA, V25, P1871.
   Edwards JD, 2013, NEUROLOGY, V80, P315, DOI 10.1212/WNL.0b013e31827deb85.
   Feng XD, 2013, MOL MED REP, V7, P1516, DOI 10.3892/mmr.2013.1392.
   Glatigny M, 2019, CURR BIOL, V29, P435, DOI 10.1016/j.cub.2018.12.021.
   Han J, 2019, ZHONGGUO ZUZHI GONGC, V23, P1013.
   He J, 2018, INT J MOL MED, V41, P709, DOI 10.3892/ijmm.2017.3287.
   Huang YG, 2019, NEURAL REGEN RES, V14, P954, DOI 10.4103/1673-5374.250569.
   Ishrat T, 2012, NEUROSCIENCE, V210, P442, DOI 10.1016/j.neuroscience.2012.03.008.
   Kakimoto Y, 2013, AM J FOREN MED PATH, V34, P242, DOI 10.1097/PAF.0b013e31828879cd.
   Kalaria RN, 2016, BBA-MOL BASIS DIS, V1862, P915, DOI 10.1016/j.bbadis.2016.01.015.
   Kim YR, 2014, PLOS ONE, V9, DOI 10.1371/journal.pone.0090000.
   Liu AJ, 2015, AM J CHINESE MED, V43, P1541, DOI 10.1142/S0192415X15500883.
   Liu WL, 2016, INT J MOL MED, V37, P309, DOI 10.3892/ijmm.2015.2425.
   LONGA EZ, 1989, STROKE, V20, P84, DOI 10.1161/01.STR.20.1.84.
   Luo TF, 2013, TRANSL STROKE RES, V4, P581, DOI 10.1007/s12975-013-0299-5.
   Manzanero S, 2013, NEUROCHEM INT, V62, P712, DOI 10.1016/j.neuint.2012.11.009.
   Mo Y, 2020, NEURAL REGEN RES, V15, P1388, DOI 10.4103/1673-5374.274331.
   Moriya S, 2014, J PHARMACOL SCI, V125, P329, DOI 10.1254/jphs.14071SC.
   Mullonkal CJ, 2007, J INVEST SURG, V20, P195, DOI 10.1080/08941930701366471.
   Pantoni L, 2017, STROKE, V48, P1441, DOI 10.1161/STROKEAHA.117.016869.
   Pollock A, 2014, INT J STROKE, V9, P313, DOI 10.1111/j.1747-4949.2012.00942.x.
   Ritzenthaler T, 2013, NEUROSCI LETT, V544, P1, DOI 10.1016/j.neulet.2013.02.073.
   Romeo MA, 2019, NEURAL REGEN RES, V14, P1503, DOI 10.4103/1673-5374.253508.
   Shioda N, 2008, NEUROSCIENCE, V155, P876, DOI 10.1016/j.neuroscience.2008.05.056.
   Tanida I, 2011, ANTIOXID REDOX SIGN, V14, P2201, DOI 10.1089/ars.2010.3482.
   Tao J, 2010, NEUROL RES, V32, P198, DOI 10.1179/174313209X414506.
   Tyagi E, 2010, NEUROCHEM INT, V56, P135, DOI 10.1016/j.neuint.2009.09.011.
   Wen T, 2018, J STROKE CEREBROVASC, V27, P2596, DOI 10.1016/j.jstrokecerebrovasdis.2018.05.021.
   Xie GL, 2013, EXP THER MED, V5, P1593, DOI 10.3892/etm.2013.1030.
   Xue XH, 2014, NEUROSCI LETT, V558, P14, DOI 10.1016/j.neulet.2013.10.029.
   Zhao H, 2005, J NEUROSCI, V25, P9794, DOI 10.1523/JNEUROSCI.3163-05.2005.
   Zhao L, 2009, J TRADIT CHIN MED, V29, P29, DOI 10.1016/S0254-6272(09)60027-3.},
Number-of-Cited-References = {35},
Times-Cited = {30},
Usage-Count-Last-180-days = {1},
Usage-Count-Since-2013 = {87},
Journal-ISO = {Neural Regen. Res.},
Doc-Delivery-Number = {PE8PL},
Web-of-Science-Index = {Science Citation Index Expanded (SCI-EXPANDED)},
Unique-ID = {WOS:000598623300002},
OA = {gold, Green Published},
DA = {2024-01-02},
}

@article{ WOS:000312567000010,
Author = {Lan, Lan and Tao, Jing and Chen, Azhen and Xie, Guanli and Huang, Jia
   and Lin, Jiumao and Peng, Jun and Chen, Lidian},
Title = {Electroacupuncture exerts anti-inflammatory effects in cerebral
   ischemia-reperfusion injured rats via suppression of the TLR4/NF-κB
   pathway},
Journal = {INTERNATIONAL JOURNAL OF MOLECULAR MEDICINE},
Year = {2013},
Volume = {31},
Number = {1},
Pages = {75-80},
Month = {JAN},
Abstract = {Inflammatory response has been shown to play a critical role in brain
   damage after cerebral ischemia-reperfusion (I/R) injury, which is
   tightly regulated by the Toll-like receptor (TLR)4/nuclear factor
   (NF)-kappa B pathway; therefore, suppression of TLR4/NF-kappa B
   signaling has become a promising target for the anti-inflammatory
   treatment in ischemic stroke. Acupuncture has been used as a
   complementary and alternative therapy practice that supplements
   conventional medicine. Numerous studies have demonstrated the clinical
   efficacy of acupuncture in stroke rehabilitation. However, the precise
   mechanism of its neuroprotective effect remains poorly understood. Using
   a focal cerebral I/R injured rat model, in the present study we
   evaluated the neuroprotective and anti-inflammatory activities of
   electroacupuncture at Quchi and Zusanli, and investigated the underlying
   molecular mechanisms. We found that electroacupuncture at Quchi (LI11)
   and Zusanli (ST36) acupoints significantly improved the
   ischemia-associated scores of neurological deficits, reduced cerebral
   infarction and alleviated inflammatory responses. Moreover, the crucial
   signaling molecules in the TLR4/NF-kappa B signaling pathway were
   regulated by acupuncture, which coincided with suppressed secretion
   levels of inflammatory cytokines such as TNF-alpha, IL-1 beta and IL-6.
   Our data suggest that electroacupuncture exerts a neuroprotective
   function in ischemic stroke through inhibition of TLR4/NF-kappa
   B-mediated inflammation.},
Publisher = {SPANDIDOS PUBL LTD},
Address = {POB 18179, ATHENS, 116 10, GREECE},
Type = {Article},
Language = {English},
Affiliation = {Chen, LD (Corresponding Author), Fujian Univ Tradit Chinese Med, Coll Rehabil Med, 1 Huatuo Rd, Fuzhou 350122, Fujian, Peoples R China.
   Lan, Lan; Tao, Jing; Huang, Jia; Chen, Lidian, Fujian Univ Tradit Chinese Med, Coll Rehabil Med, Fuzhou 350122, Fujian, Peoples R China.
   Chen, Azhen, Fujian Univ Tradit Chinese Med, MOE Key Lab Tradit Chinese Med Osteol \& Traumatol, Fuzhou 350122, Fujian, Peoples R China.
   Xie, Guanli, Fujian Univ Tradit Chinese Med, Fujian Key Lab Exercise Rehabil, Fuzhou 350122, Fujian, Peoples R China.
   Lin, Jiumao; Peng, Jun, Fujian Univ Tradit Chinese Med, Acad Integrat Med, Fuzhou 350122, Fujian, Peoples R China.},
DOI = {10.3892/ijmm.2012.1184},
ISSN = {1107-3756},
EISSN = {1791-244X},
Keywords = {electroacupuncture; Zusanli (ST36) and Quchi (LI11) acupoints; cerebral
   ischemia/reperfusion; Toll-like receptor 4/nuclear factor-kappa B
   pathway; inflammatory response},
Keywords-Plus = {ACUPUNCTURE; STROKE; EPIDEMIOLOGY; INFLAMMATION; CELLS},
Research-Areas = {Research \& Experimental Medicine},
Web-of-Science-Categories  = {Medicine, Research \& Experimental},
Author-Email = {lidianchen87@yahoo.com},
Affiliations = {Fujian University of Traditional Chinese Medicine; Fujian University of
   Traditional Chinese Medicine; Fujian University of Traditional Chinese
   Medicine; Fujian University of Traditional Chinese Medicine},
ResearcherID-Numbers = {Tao, Jing/GVS-6340-2022
   Chen, Lidian/GSN-6461-2022
   },
ORCID-Numbers = {Tao, Jing/0000-0002-4895-2065
   Chen, Lidian/0000-0002-8699-0839
   Tao, Jing/0000-0001-9751-5294},
Funding-Acknowledgement = {Special Program for Key Basic Research Project of the China Ministry of
   Science and Technology (973 Program) {[}2010CB534900]; National Natural
   Science Foundation of China {[}30901935]},
Funding-Text = {This study was sponsored by the Special Program for Key Basic Research
   Project of the China Ministry of Science and Technology (973 Program,
   no. 2010CB534900), and the National Natural Science Foundation of China
   (no. 30901935).},
Cited-References = {Barton GM, 2003, SCIENCE, V300, P1524, DOI 10.1126/science.1085536.
   Blanco AM, 2004, NEUROREPORT, V15, P681, DOI 10.1097/00001756-200403220-00021.
   Bowie A, 2000, J LEUKOCYTE BIOL, V67, P508, DOI 10.1002/jlb.67.4.508.
   Carolei A, 2002, CLIN EXP HYPERTENS, V24, P479, DOI 10.1081/CEH-120015323.
   Chang H, 2011, COMPLEMENT THER MED, V19, P256, DOI 10.1016/j.ctim.2011.07.003.
   Chen Wen, 2006, Zhongguo Zhen Jiu, V26, P851.
   Choi DC, 2010, NEUROBIOL DIS, V39, P272, DOI 10.1016/j.nbd.2010.04.003.
   Fan HG, 2009, MEDIAT INFLAMM, V2009, DOI 10.1155/2009/704706.
   Feigin VL, 2005, LANCET, V365, P2160, DOI 10.1016/S0140-6736(05)66755-4.
   Fu Wen-bin, 2010, Zhongguo Zhen Jiu, V30, P6.
   Gao Y, 2009, BIOMED PHARMACOTHER, V63, P442, DOI 10.1016/j.biopha.2008.06.028.
   HU HH, 1993, NEUROEPIDEMIOLOGY, V12, P106, DOI 10.1159/000110308.
   Iadecola C, 2001, CURR OPIN NEUROL, V14, P89, DOI 10.1097/00019052-200102000-00014.
   Ikeda K, 2003, TOXICOLOGY, V189, P55, DOI 10.1016/S0300-483X(03)00152-5.
   JANSEN G, 1989, NEUROSCI LETT, V97, P305, DOI 10.1016/0304-3940(89)90615-0.
   Jiang JH, 2011, NEURODEGENER DIS, V8, P504, DOI 10.1159/000327911.
   JOHANSSON K, 1993, NEUROLOGY, V43, P2189, DOI 10.1212/WNL.43.11.2189.
   Johnson GB, 2002, J IMMUNOL, V168, P5233, DOI 10.4049/jimmunol.168.10.5233.
   Jorgensen HS, 1999, CLIN GERIATR MED, V15, P785.
   Kawai T, 2006, CELL DEATH DIFFER, V13, P816, DOI 10.1038/sj.cdd.4401850.
   Kim SK, 2010, AUTON NEUROSCI-BASIC, V157, P38, DOI 10.1016/j.autneu.2010.03.010.
   Kriz J, 2009, ACTA NEUROPATHOL, V117, P497, DOI 10.1007/s00401-009-0496-1.
   Lehnardt S, 2008, J NEUROSCI, V28, P2320, DOI 10.1523/JNEUROSCI.4760-07.2008.
   LONGA EZ, 1989, STROKE, V20, P84, DOI 10.1161/01.STR.20.1.84.
   MAGNUSSON M, 1994, STROKE, V25, P1176, DOI 10.1161/01.STR.25.6.1176.
   Ridder DA, 2009, NEUROSCIENCE, V158, P995, DOI 10.1016/j.neuroscience.2008.07.007.
   Slack JL, 2000, J BIOL CHEM, V275, P4670, DOI 10.1074/jbc.275.7.4670.
   Smiley ST, 2001, J IMMUNOL, V167, P2887, DOI 10.4049/jimmunol.167.5.2887.
   Tao J, 2010, NEUROL RES, V32, P198, DOI 10.1179/174313209X414506.
   Tu XK, 2011, INFLAMMATION, V34, P463, DOI 10.1007/s10753-010-9254-8.
   Zhang GC, 2012, J TRADIT CHIN MED, V32, P6, DOI 10.1016/S0254-6272(12)60024-7.},
Number-of-Cited-References = {31},
Times-Cited = {100},
Usage-Count-Last-180-days = {4},
Usage-Count-Since-2013 = {77},
Journal-ISO = {Int. J. Mol. Med.},
Doc-Delivery-Number = {057MF},
Web-of-Science-Index = {Science Citation Index Expanded (SCI-EXPANDED)},
Unique-ID = {WOS:000312567000010},
OA = {Bronze},
DA = {2024-01-02},
}

@article{ WOS:000416811300044,
Author = {Chavez, Lina M. and Huang, Shiang-Suo and MacDonald, Iona and Lin,
   Jaung-Geng and Lee, Yu-Chen and Chen, Yi-Hung},
Title = {Mechanisms of Acupuncture Therapy in Ischemic Stroke Rehabilitation: A
   Literature Review of Basic Studies},
Journal = {INTERNATIONAL JOURNAL OF MOLECULAR SCIENCES},
Year = {2017},
Volume = {18},
Number = {11},
Month = {NOV},
Abstract = {Acupuncture is recommended by the World Health Organization (WHO) as an
   alternative and complementary strategy for stroke treatment and for
   improving stroke care. Clinical trial and meta-analysis findings have
   demonstrated the efficacy of acupuncture in improving balance function,
   reducing spasticity, and increasing muscle strength and general
   well-being post-stroke. The mechanisms underlying the beneficial effects
   of acupuncture in stroke rehabilitation remain unclear. The aim of this
   study was to conduct a literature review, summarize the current known
   mechanisms in ischemic stroke rehabilitation through acupuncture and
   electroacupuncture (EA) therapy, and to detail the frequently used
   acupoints implicated in these effects. The evidence in this review
   indicates that five major different mechanisms are involved in the
   beneficial effects of acupuncture/EA on ischemic stroke rehabilitation:
   (1) Promotion of neurogenesis and cell proliferation in the central
   nervous system (CNS); (2) Regulation of cerebral blood flow in the
   ischemic area; (3) Anti-apoptosis in the ischemic area; (4) Regulation
   of neurochemicals; and, (5) Improvement of impaired long-term
   potentiation (LTP) and memory after stroke. The most frequently used
   acupoints in basic studies include Baihui (GV20), Zusanli (ST36), Quchi
   (LI11), Shuigou (GV26), Dazhui (GV14), and Hegu (LI4). Our findings show
   that acupuncture exerts a beneficial effect on ischemic stroke through
   modulation of different mechanisms originating in the CNS.},
Publisher = {MDPI},
Address = {ST ALBAN-ANLAGE 66, CH-4052 BASEL, SWITZERLAND},
Type = {Review},
Language = {English},
Affiliation = {Lee, YC; Chen, YH (Corresponding Author), China Med Univ, Grad Inst Acupuncture Sci, Taichung 40402, Taiwan.
   Lee, YC (Corresponding Author), China Med Univ Hosp, Dept Acupuncture, Taichung 40402, Taiwan.
   Lee, YC; Chen, YH (Corresponding Author), China Med Univ, Res Ctr Chinese Med \& Acupuncture, Taichung 40402, Taiwan.
   Chen, YH (Corresponding Author), Asia Univ, Dept Photon \& Commun Engn, Taichung 41354, Taiwan.
   Chavez, Lina M.; MacDonald, Iona; Lee, Yu-Chen; Chen, Yi-Hung, China Med Univ, Grad Inst Acupuncture Sci, Taichung 40402, Taiwan.
   Huang, Shiang-Suo, Chung Shan Med Univ, Dept Pharmacol, Coll Med, Taichung 40402, Taiwan.
   Huang, Shiang-Suo, Chung Shan Med Univ, Inst Med, Coll Med, Taichung 40402, Taiwan.
   Lin, Jaung-Geng, China Med Univ, Sch Chinese Med, Taichung 40402, Taiwan.
   Lee, Yu-Chen, China Med Univ Hosp, Dept Acupuncture, Taichung 40402, Taiwan.
   Lee, Yu-Chen; Chen, Yi-Hung, China Med Univ, Res Ctr Chinese Med \& Acupuncture, Taichung 40402, Taiwan.
   Chen, Yi-Hung, Asia Univ, Dept Photon \& Commun Engn, Taichung 41354, Taiwan.},
DOI = {10.3390/ijms18112270},
Article-Number = {2270},
ISSN = {1422-0067},
Keywords = {acupuncture; cerebral ischemia; basic research; stroke; rehabilitation},
Keywords-Plus = {MIDDLE CEREBRAL-ARTERY; REPERFUSION INJURED RATS; SIGNALING PATHWAY;
   ELECTROACUPUNCTURE; EXPRESSION; STIMULATION; ACTIVATION; OCCLUSION;
   ACUPOINT; ZUSANLI},
Research-Areas = {Biochemistry \& Molecular Biology; Chemistry},
Web-of-Science-Categories  = {Biochemistry \& Molecular Biology; Chemistry, Multidisciplinary},
Author-Email = {linita\_salamanca@hotmail.com
   sshuang@csmu.edu.tw
   iona2005@mail.cmu.edu.tw
   linita\_salamanca@hotmail.com
   d5167@mail.cmuh.org.tw
   yihungchen@mail.cmu.edu.tw},
Affiliations = {China Medical University Taiwan; Chung Shan Medical University; Chung
   Shan Medical University; China Medical University Taiwan; China Medical
   University Taiwan; China Medical University Hospital - Taiwan; China
   Medical University Taiwan; Asia University Taiwan},
ResearcherID-Numbers = {Chen, Yi-Hung/L-8189-2013},
ORCID-Numbers = {Chen, Yi-Hung/0000-0002-8946-7939},
Funding-Acknowledgement = {Ministry of Science and Technology, Taipei, Taiwan {[}MOST
   106-2320-B-039-019]; China Medical University Hospital {[}CMU106-BC-2];
   China Medical University under the Aim for Top University Plan of the
   Ministry of Education Taiwan},
Funding-Text = {This work was supported by grants MOST 106-2320-B-039-019-from the
   Ministry of Science and Technology, Taipei, Taiwan, CMU106-BC-2 from
   China Medical University Hospital, and was supported by China Medical
   University under the Aim for Top University Plan of the Ministry of
   Education Taiwan.},
Cited-References = {Brainin M, 2013, STROKE, V44, P311, DOI 10.1161/STROKEAHA.111.000342.
   Broughton BRS, 2009, STROKE, V40, pE331, DOI 10.1161/STROKEAHA.108.531632.
   Brouns R, 2009, CLIN NEUROL NEUROSUR, V111, P483, DOI 10.1016/j.clineuro.2009.04.001.
   Chen AZ, 2012, INT J MOL MED, V30, P791, DOI 10.3892/ijmm.2012.1074.
   Chen B, 2015, INT J MOL MED, V36, P1215, DOI 10.3892/ijmm.2015.2334.
   Cheng CY, 2014, BMC COMPLEM ALTERN M, V14, DOI 10.1186/1472-6882-14-92.
   Cheng CY, 2015, BMC COMPLEM ALTERN M, V15, DOI 10.1186/s12906-015-0752-y.
   Cheng CY, 2014, PLOS ONE, V9, DOI 10.1371/journal.pone.0091426.
   Chuang CM, 2007, AM J CHINESE MED, V35, P779, DOI 10.1142/S0192415X07005260.
   Deb P., 2010, PATHOPHYSIOLOGY, V17, P197, DOI DOI 10.1016/J.PATHOPHYS.2009.12.001.
   Doyle KP, 2008, NEUROPHARMACOLOGY, V55, P310, DOI 10.1016/j.neuropharm.2008.01.005.
   Felling RJ, 2015, EXP NEUROL, V268, P37, DOI 10.1016/j.expneurol.2014.09.017.
   Feng XD, 2013, MOL MED REP, V7, P1516, DOI 10.3892/mmr.2013.1392.
   Gan P, 2005, NEUROSCI LETT, V383, P317, DOI 10.1016/j.neulet.2005.04.032.
   Hong JC, 2013, INT J MOL MED, V31, P225, DOI 10.3892/ijmm.2012.1166.
   Huang J, 2014, INT J MOL MED, V33, P1547, DOI 10.3892/ijmm.2014.1702.
   Intercollegiate Stroke Working Party, 2012, NAT CLIN GUID STROK.
   Jang MH, 2003, NEUROSCI LETT, V347, P5, DOI 10.1016/S0304-3940(03)00512-3.
   Kim JH, 2013, PLOS ONE, V8, DOI 10.1371/journal.pone.0056736.
   Kim MW, 2012, ACUPUNCT MED, V30, P222, DOI 10.1136/acupmed-2011-010126.
   Kim YR, 2014, PLOS ONE, V9, DOI 10.1371/journal.pone.0090000.
   Kim YR, 2013, INT J MOL MED, V32, P1303, DOI 10.3892/ijmm.2013.1511.
   Kornienko VN, 2009, DIAGNOSTIC NEURORADI.
   Krishnamurthi RV, 2013, LANCET GLOB HEALTH, V1, pE259, DOI 10.1016/S2214-109X(13)70089-5.
   Lan L, 2013, INT J MOL MED, V31, P75, DOI 10.3892/ijmm.2012.1184.
   Li AH, 2004, BRAIN RES, V1012, P154, DOI 10.1016/j.brainres.2004.04.009.
   Li J, 2014, BMC COMPLEM ALTERN M, V14, DOI 10.1186/1472-6882-14-441.
   Li Q, 2014, ELECTRON J DIFFER EQ.
   Li X, 2013, INT REV NEUROBIOL, V111, P159, DOI 10.1016/B978-0-12-411545-3.00008-0.
   Lin RH, 2016, MOL MED REP, V13, P2655, DOI 10.3892/mmr.2016.4870.
   Lin YW, 2010, J INTEGR NEUROSCI, V9, P269, DOI 10.1142/S0219635210002433.
   Liu CZ, 2006, NEUROSCI LETT, V393, P45, DOI 10.1016/j.neulet.2005.09.049.
   Liu R, 2012, J TRADIT CHIN MED, V32, P465, DOI 10.1016/S0254-6272(13)60056-4.
   Liu SY, 2009, AM J CHINESE MED, V37, P483, DOI 10.1142/S0192415X09006990.
   Lu L, 2016, SCI REP-UK, V6, DOI 10.1038/srep19521.
   Lu TL, 2013, NEUROL SCI, V34, P487, DOI 10.1007/s10072-012-1081-2.
   Lu Y, 2015, LIFE SCI, V134, P68, DOI 10.1016/j.lfs.2015.05.014.
   Luo D, 2014, EVID-BASED COMPL ALT, V2014, DOI 10.1155/2014/962343.
   Ma Jingxi, 2008, J Tradit Chin Med, V28, P217.
   Manni L, 2010, AUTON NEUROSCI-BASIC, V157, P9, DOI 10.1016/j.autneu.2010.03.020.
   Mozaffarian D, 2016, CIRCULATION, V133, pE38, DOI 10.1161/CIR.0000000000000350.
   Na BJ, 2009, NEUROSCI LETT, V464, P1, DOI 10.1016/j.neulet.2009.08.009.
   Pang JM, 2003, AM J CHINESE MED, V31, P295, DOI 10.1142/S0192415X03000977.
   PAUWELS PJ, 1985, J NEUROCHEM, V44, P143, DOI 10.1111/j.1471-4159.1985.tb07123.x.
   Sacco RL, 2013, STROKE, V44, P2064, DOI 10.1161/STR.0b013e318296aeca.
   Shi GX, 2015, SCI REP-UK, V5, DOI 10.1038/srep17981.
   Shu S, 2016, EVID-BASED COMPL ALT, V2016, DOI 10.1155/2016/7297425.
   Siu FKW, 2005, LIFE SCI, V77, P386, DOI 10.1016/j.lfs.2004.10.069.
   Siu FKW, 2004, NEUROSCI LETT, V354, P158, DOI 10.1016/j.neulet.2003.10.009.
   Smith W. S., 2014, HARRISONS PRINCIPLES, V2.
   Sun N, 2005, BRAIN RES, V1064, P98, DOI 10.1016/j.brainres.2005.09.060.
   Tao J, 2016, BRAIN RES BULL, V120, P14, DOI 10.1016/j.brainresbull.2015.10.011.
   Vallon M, 2014, CELL MOL LIFE SCI, V71, P3489, DOI 10.1007/s00018-014-1625-0.
   Wang SJ, 2002, NEUROSCI LETT, V331, P115, DOI 10.1016/S0304-3940(02)00866-2.
   Wang T, 2009, PHYSIOL BEHAV, V96, P155, DOI 10.1016/j.physbeh.2008.09.024.
   Wang Y, 2016, NEURAL REGEN RES, V11, P957, DOI 10.4103/1673-5374.184495.
   Wu C., 2015, EVID-BASED COMPL ALT, V2015, DOI {[}10.1155/2015/41496526633985, DOI 10.1155/2015/41496526633985].
   Wu P, 2010, STROKE, V41, pE171, DOI 10.1161/STROKEAHA.109.573576.
   Wu ZY, 2012, ACUPUNCT MED, V30, P331, DOI 10.1136/acupmed-2012-010172.
   Xie GL, 2013, EXP THER MED, V5, P1593, DOI 10.3892/etm.2013.1030.
   Xu H, 2014, CHIN J INTEGR MED, V20, P369, DOI 10.1007/s11655-014-1800-z.
   Xu Q, 2015, NEUROSCI LETT, V588, P88, DOI 10.1016/j.neulet.2014.12.057.
   Xue XH, 2014, NEUROSCI LETT, V558, P14, DOI 10.1016/j.neulet.2013.10.029.
   Yan TB, 2009, J REHABIL MED, V41, P312, DOI 10.2340/16501977-0325.
   Yang A, 2016, COCHRANE DB SYST REV, DOI 10.1002/14651858.CD004131.pub3.
   Zhang Y, 2016, EXP THER MED, V12, P777, DOI 10.3892/etm.2016.3428.
   Zhao JG, 2009, J NEUROL SCI, V276, P143, DOI 10.1016/j.jns.2008.09.018.
   Zhao L, 2007, LIFE SCI, V81, P1211, DOI 10.1016/j.lfs.2007.08.034.
   Zhao ZQ, 2008, PROG NEUROBIOL, V85, P355, DOI 10.1016/j.pneurobio.2008.05.004.
   Zhong SB, 2009, EVID-BASED COMPL ALT, V6, P51, DOI 10.1093/ecam/nem062.},
Number-of-Cited-References = {70},
Times-Cited = {153},
Usage-Count-Last-180-days = {24},
Usage-Count-Since-2013 = {119},
Journal-ISO = {Int. J. Mol. Sci.},
Doc-Delivery-Number = {FO4KK},
Web-of-Science-Index = {Science Citation Index Expanded (SCI-EXPANDED)},
Unique-ID = {WOS:000416811300044},
OA = {Green Published, Green Submitted, gold},
DA = {2024-01-02},
}

@article{ WOS:000409035400003,
Author = {Huang, Wei and Zhou, Zhongyu and Wan, Bijiang and Chen, Guang and Li,
   Jia},
Title = {Nuclear Factor κB and Inhibitor of κB: Acupuncture Protection Against
   Acute Focal Cerebral Ischemia in Rodents},
Journal = {ALTERNATIVE THERAPIES IN HEALTH AND MEDICINE},
Year = {2017},
Volume = {23},
Number = {3},
Pages = {20-28},
Month = {MAY-JUN},
Abstract = {Context . Acute, focal, cerebral ischemic stroke is a leading cause of
   morbidity and mortality worldwide. Acupuncture is an emerging
   alternative therapy for treatment of acute brain ischemia. Nevertheless,
   the precise mechanism underlying the neuroprotective effects of
   acupuncture has not been elucidated. Nuclear factor kappa B (NF-kappa B)
   and nuclear factor of. light polypeptide gene enhancer in B cell
   inhibitor alpha (I kappa B-alpha) are involved in cerebral inflammation.
   However, the involvement of NF-kappa B and I kappa B-a in the protective
   effects of acupuncture on ischemic tolerance remains unknown.
   Objective . The study evaluated the hypothesis that acupuncture can
   exert a neuroprotective action in a rat model of middle cerebral artery
   occlusion (MCAO).
   Design . The rats were randomly divided into a normal group (N), a sham
   model group (SM), an MCAO model group (M), a sham acupuncture group
   (SA), and an acupuncture group (A).
   Setting . All of processes of this study were conducted at Hubei
   University of Chinese Medicine (Hubei Shang, China).
   Animals . The animals were 100 Sprague-Dawley rats, aged 3 mo.
   Intervention . Craniotomy and electrocoagulation of the middle cerebral
   artery were conducted to generate acute, focal, cerebral ischemic models
   in 3 groups, excluding the N and SM groups. The SM group received a
   surgical fenestration similar to the M group, but the procedure did not
   include the coagulation of the exposed artery. In the A group,
   acupuncture was administered at the acupoints Baihui (GV-20) and
   Renzhong (GV-26). In the SA group, sham acupuncture was performed at a
   depth of 5 mm at a position close to the left side of the GV-20 and
   GV-26 points. The N, M, and SM groups received neither the acupuncture
   nor the sham acupuncture treatment.
   Outcome Measures . The study (1) evaluated neurological function using
   the modified neurological severity score; (2) examined the
   ultrastructure; (3) assessed the infarct volume; (4) determined levels
   of serum inflammatory cytokines; and (5) measured protein expression in
   the hippocampus 24 h after MCAO using a Western blot analysis.
   Results . Acupuncture significantly decreased infarct size and improved
   neurological function. The levels of the target protein NF-kappa B and
   of serum inflammatory cytokines significantly decreased in group A
   compared with those in groups M and SM. The I kappa B-alpha level was
   generally higher in group A than in groups M and SM.
   Conclusions . Acupuncture can significantly enhance the expression of I
   kappa B-alpha, which is the inhibitory protein of NF-kappa B, and it can
   inhibit the expression of various inflammatory cytokines induced by
   NF-kappa B, thereby alleviating acute, focal, cerebral ischemic injury.},
Publisher = {INNOVISION COMMUNICATIONS},
Address = {101 COLUMBIA, ALISO VIEJO, CA 92656 USA},
Type = {Article},
Language = {English},
Affiliation = {Li, J (Corresponding Author), Hubei Univ Chinese Med, Hubei Prov Collaborat Innovat Ctr Prevent Treatme, Wuhan, Hubei, Peoples R China.
   Huang, Wei; Zhou, Zhongyu, Hubei Univ Chinese Med, Dept Acupuncture \& Moxibust, Hubei Prov Hosp, TCM Hubei Prov Collaborat Innovat Ctr Prevent Tre, Wuhan, Hubei, Peoples R China.
   Wan, Bijiang, Hubei Univ Chinese Med, Wuhan, Hubei, Peoples R China.
   Chen, Guang, Huazhong Univ Sci \& Technol, Dept Radiol, Tongji Hosp, Wuhan, Hubei, Peoples R China.
   Chen, Guang, Huazhong Univ Sci \& Technol, Tongji Med Coll, Wuhan, Hubei, Peoples R China.
   Li, Jia, Hubei Univ Chinese Med, Hubei Prov Collaborat Innovat Ctr Prevent Treatme, Wuhan, Hubei, Peoples R China.},
ISSN = {1078-6791},
Keywords-Plus = {ISCHEMIA/REPERFUSION INJURY; SIGNALING PATHWAY; ARTERY OCCLUSION;
   STROKE; RAT; INFLAMMATION; EXPRESSION; TARGETS; RESPONSES; SYSTEM},
Research-Areas = {Integrative \& Complementary Medicine},
Web-of-Science-Categories  = {Integrative \& Complementary Medicine},
Author-Email = {ljlijia@163.com},
Affiliations = {Hubei University of Chinese Medicine; Hubei University of Chinese
   Medicine; Huazhong University of Science \& Technology; Huazhong
   University of Science \& Technology; Hubei University of Chinese
   Medicine},
ResearcherID-Numbers = {Li, Jia/GYD-7295-2022
   },
ORCID-Numbers = {HUANG, Wei/0000-0003-1885-2087},
Funding-Acknowledgement = {Natural Science Foundation of China (NSFC) {[}81403485]},
Funding-Text = {The work was supported by a project grant from the Natural Science
   Foundation of China (NSFC Nos. 81403485). The funding sources provided
   relevant information on the compound, reviewed the manuscript before
   submission, and provided key influences on the study's design, data
   collection and analysis, decision to publish, and preparation of the
   manuscript. Wei Huang, PhD; Zhongyu Zhou, PhD; Bijiang Wan, MD; Guang
   Chen, PhD; Jia Li, PhD contributed equally to this work.},
Cited-References = {Barreto George, 2011, Central Nervous System Agents in Medicinal Chemistry, V11, P164.
   Bingham D, 2012, J CEREBR BLOOD F MET, V32, P989, DOI 10.1038/jcbfm.2012.16.
   Chen CC, 2014, BRAZ J MED BIOL RES, V47, P858, DOI 10.1590/1414-431X20143754.
   Clausen BH, 2014, J NEUROINFLAMM, V11, DOI 10.1186/s12974-014-0203-6.
   Dyker AG, 1998, STROKE, V29, P535, DOI 10.1161/01.STR.29.2.535.
   Dziedzic T, 2015, EXPERT REV NEUROTHER, V15, P523, DOI 10.1586/14737175.2015.1035712.
   Gu Y, 2014, J NEUROIMMUNE PHARM, V9, P313, DOI 10.1007/s11481-014-9525-5.
   Hua F, 2015, J CEREBR BLOOD F MET, V35, P536, DOI 10.1038/jcbfm.2014.240.
   Hwang CJ, 2015, MOL NEUROBIOL, V51, P648, DOI 10.1007/s12035-014-8739-0.
   Khan M, 2007, J NEUROCHEM, V102, P365, DOI 10.1111/j.1471-4159.2007.04526.x.
   Kinaci MK, 2012, EXP THER MED, V3, P249, DOI 10.3892/etm.2011.382.
   Li J, 2014, AM J PHYSIOL-CELL PH, V307, pC288, DOI 10.1152/ajpcell.00102.2014.
   Liu HF, 2013, SCI REP-UK, V3, DOI 10.1038/srep01070.
   TAMURA A, 1981, J CEREBR BLOOD F MET, V1, P53, DOI 10.1038/jcbfm.1981.6.
   Terao S, 2008, STROKE, V39, P943, DOI 10.1161/STROKEAHA.107.494542.
   Walcott BP, 2012, NEUROTHERAPEUTICS, V9, P65, DOI 10.1007/s13311-011-0087-4.
   Wang J, 2012, NEUROCHEM RES, V37, P2235, DOI 10.1007/s11064-012-0852-8.
   Wang WW, 2014, SCI REP-UK, V4, DOI 10.1038/srep03981.
   Wang XH, 2014, CARDIOVASC RES, V102, P385, DOI 10.1093/cvr/cvu044.
   Xu HB, 2014, J CARDIOVASC PHARM, V63, P323, DOI 10.1097/FJC.0000000000000046.
   Xu H, 2014, PLOS ONE, V9, DOI 10.1371/journal.pone.0097488.
   Yin CS, 2008, RES VET SCI, V84, P159, DOI 10.1016/j.rvsc.2007.04.004.
   Zaleska MM, 2009, NEUROPHARMACOLOGY, V56, P329, DOI 10.1016/j.neuropharm.2008.10.006.
   Zhang N, 2014, ASIAN PAC J TROP MED, V7, P386, DOI 10.1016/S1995-7645(14)60061-4.},
Number-of-Cited-References = {24},
Times-Cited = {10},
Usage-Count-Last-180-days = {0},
Usage-Count-Since-2013 = {8},
Journal-ISO = {Altern. Ther. Health Med.},
Doc-Delivery-Number = {FF5MM},
Web-of-Science-Index = {Science Citation Index Expanded (SCI-EXPANDED)},
Unique-ID = {WOS:000409035400003},
DA = {2024-01-02},
}

@article{ WOS:000282917500004,
Author = {Inoue, Isao and Fukunaga, Mari and Koga, Keiko and Wang, Hong-Du and
   Ishikawa, Makoto},
Title = {Scalp acupuncture effects of stroke studied with magnetic resonance
   imaging: different actions in the two stroke model rats},
Journal = {ACUPUNCTURE IN MEDICINE},
Year = {2009},
Volume = {27},
Number = {4},
Pages = {155-162},
Month = {DEC},
Abstract = {Background: Scalp acupuncture (SA) therapy on strokes has been
   empirically established and widely used in clinics in China. The
   evidence from clinical studies suggests that SA produces significant
   benefits for some patients with stroke.
   Methods: The effect of scalp acupuncture was studied using MRI for two
   different stroke models: spontaneously hypertensive stroke-prone
   (SHR-SP) rats and rats with transiently induced focal cerebral ischaemia
   by middle cerebral artery occlusion for 2 h (MCAO rats).
   Results: Stroke onset in SHR-SP rats was characterised by a development
   of vasogenic oedema without any appearance of cytotoxic oedema. Scalp
   acupuncture reduced rapidly neurological dysfunction in SHR-SP rats and
   reduced the volume of the vasogenic oedema during the same period. In
   contrast, in MCAO rats, focal cerebral ischaemia caused an immediate
   development of cytotoxic oedema without any appearance of vasogenic
   oedema. Vasogenic oedema developed after reperfusion. Scalp acupuncture
   had no significant effects on the cytotoxic oedema, vasogenic oedema or
   neurological dysfunction of the MCAO rats within the time span examined.
   Conclusion: Scalp acupuncture had a rapid and strong effect on
   neurological dysfunction only in the hypertensive stroke-model by
   reducing the vasogenic oedema. Our results suggest that, if there are
   similar underlying mechanisms in human strokes, scalp acupuncture may be
   more beneficial for patients with strokes of hypertension-caused
   vasogenic origin than ischaemic origin.},
Publisher = {SAGE PUBLICATIONS LTD},
Address = {1 OLIVERS YARD, 55 CITY ROAD, LONDON EC1Y 1SP, ENGLAND},
Type = {Article},
Language = {English},
Affiliation = {Inoue, I (Corresponding Author), Univ Tokushima, Inst Enzyme Res, Tokushima 7708503, Japan.
   Inoue, Isao, Univ Tokushima, Inst Enzyme Res, Tokushima 7708503, Japan.
   Fukunaga, Mari; Koga, Keiko; Ishikawa, Makoto, Otsuka Pharmaceut Co Ltd, Tokushima Res Inst, Tokushima 77101, Japan.
   Wang, Hong-Du, Luzhou Med Coll, TCM Dept, Luzhou, Sichuan, Peoples R China.},
DOI = {10.1136/aim.2009.000430},
ISSN = {0964-5284},
EISSN = {1759-9873},
Keywords-Plus = {FOCAL CEREBRAL-ISCHEMIA; HYPERTENSIVE RATS; PRONE RATS;
   ELECTROACUPUNCTURE; REPERFUSION; INJURY; EXPRESSION; DIFFUSION; EDEMA},
Research-Areas = {Integrative \& Complementary Medicine},
Web-of-Science-Categories  = {Integrative \& Complementary Medicine},
Author-Email = {iinoue@ier.tokushima-u.ac.jp},
Affiliations = {Tokushima University; Otsuka Pharmaceutical; Southwest Medical
   University},
ResearcherID-Numbers = {cmu, library/L-1810-2013},
Funding-Acknowledgement = {Japan Society for the Promotion of Science {[}19650088]; Fujii-Otsuka
   Fund for International Education and Research Exchanges; Grants-in-Aid
   for Scientific Research {[}19650088] Funding Source: KAKEN},
Funding-Text = {We thank Q Bone, Marine Biological Association of UK, Plymouth, UK and
   ER Brown, Stazione Zoologica Anton Dohrn, Naples, Italy, for critical
   reading of the manuscript. II was supported by the Japan Society for the
   Promotion of Science (No 19650088), and H-DW by the Fujii-Otsuka Fund
   for International Education and Research Exchanges.},
Cited-References = {BEDERSON JB, 1986, STROKE, V17, P472, DOI 10.1161/01.STR.17.3.472.
   Benedek A, 2006, BRAIN RES, V1116, P159, DOI 10.1016/j.brainres.2006.07.123.
   Blezer ELA, 1998, STROKE, V29, P1671, DOI 10.1161/01.STR.29.8.1671.
   Blezer ELA, 2002, EUR J PHARMACOL, V444, P75, DOI 10.1016/S0014-2999(02)01609-6.
   Blezer ELA, 1998, STROKE, V29, P167, DOI 10.1161/01.STR.29.1.167.
   CHEN XH, 1997, CHIN ACUPUNCT MOX, V14, P24.
   DONG GR, 1994, CHIN ACUPUNCT MOX, V14, P26.
   FRANKENHAEUSER B, 1956, J PHYSIOL-LONDON, V131, P341, DOI 10.1113/jphysiol.1956.sp005467.
   Guerrini U, 2002, STROKE, V33, P825, DOI 10.1161/hs0302.104111.
   Guo JC, 2004, ACUPUNCTURE ELECTRO, V29, P173, DOI 10.3727/036012904815901434.
   GUO R, 1998, J CLIN ACUPUNCTURE M, V14, P24.
   Gürsoy-Özdemir Y, 2004, STROKE, V35, P1449, DOI 10.1161/01.STR.0000126044.83777.f4.
   Honda F, 2006, STROKE, V37, P223, DOI 10.1161/01.STR.0000196977.76702.6d.
   Inoue I, 2002, NEUROSCI LETT, V333, P191, DOI 10.1016/S0304-3940(02)01032-7.
   Inoue I, 1997, J PHYSIOL-LONDON, V500, P355, DOI 10.1113/jphysiol.1997.sp022026.
   Lee JH, 2003, BRAIN RES, V994, P91, DOI 10.1016/j.brainres.2003.09.021.
   Li FH, 1999, ANN NEUROL, V46, P333, DOI 10.1002/1531-8249(199909)46:3<333::AID-ANA9>3.0.CO;2-X.
   LI J, 1999, CHIN J INTEG TRAD W, V19, P203.
   MINEMATSU K, 1993, STROKE, V24, P2074, DOI 10.1161/01.STR.24.12.2074.
   Papadopoulos MC, 2007, PEDIATR NEPHROL, V22, P778, DOI 10.1007/s00467-006-0411-0.
   Sironi L, 2004, J NEUROSCI RES, V78, P115, DOI 10.1002/jnr.20219.
   TAGAMI M, 1987, STROKE, V18, P733, DOI 10.1161/01.STR.18.4.733.
   WANG GX, 1993, CHIN ACUPUNCT MOX, V13, P4.
   Wei GW, 2000, ACUPUNCTURE ELECTRO, V25, P81, DOI 10.3727/036012900816356208.
   XING YL, 1994, CHIN ACUPUNCT MOX, V14, P37.
   YAMORI Y, 1974, JPN CIRC J, V38, P1095.
   YAMORI Y, 1989, ACTA PATHOL JAPON, V39, P683.
   Yang ZJ, 2005, ACUPUNCTURE ELECTRO, V30, P185, DOI 10.3727/036012905815901244.
   Zhang Hong-xing, 2007, Zhong Xi Yi Jie He Xue Bao, V5, P686.
   Zhao P, 1997, ACUPUNCTURE ELECTRO, V22, P119, DOI 10.3727/036012997816356743.},
Number-of-Cited-References = {30},
Times-Cited = {14},
Usage-Count-Last-180-days = {0},
Usage-Count-Since-2013 = {9},
Journal-ISO = {Acupunct. Med.},
Doc-Delivery-Number = {663VE},
Web-of-Science-Index = {Science Citation Index Expanded (SCI-EXPANDED)},
Unique-ID = {WOS:000282917500004},
DA = {2024-01-02},
}

@article{ WOS:000309298000009,
Author = {Chen, Azhen and Lin, Zhicheng and Lan, Lan and Xie, Guanli and Huang,
   Jia and Lin, Jiumao and Peng, Jun and Tao, Jing and Chen, Lidian},
Title = {Electroacupuncture at the Quchi and Zusanli acupoints exerts
   neuroprotective role in cerebral ischemia-reperfusion injured rats via
   activation of the PI3K/Akt pathway},
Journal = {INTERNATIONAL JOURNAL OF MOLECULAR MEDICINE},
Year = {2012},
Volume = {30},
Number = {4},
Pages = {791-796},
Month = {OCT},
Abstract = {The PI3K/Akt pathway, a critical mediator of cell survival, is
   suppressed in cerebral ischemia/reperfusion (I/R) injury; therefore, it
   is a major focus in treatment of ischemic stroke. Acupuncture has long
   been used in China to clinically treat stroke. However, the precise
   mechanism of its neuroprotective activities remains largely unknown.
   Using a focal cerebral I/R injured rat model, in the present study we
   evaluated the in vivo therapeutic efficacy of electroacupuncture and
   investigated the underlying molecular mechanisms. We found that
   electroacupuncture at Quchi (LI11) and Zusanli (ST36) acupoints on the
   contralateral paralyzed limb significantly improved neurological
   deficits and cerebral infarction. In addition, electroacupuncture
   profoundly activated PI3K/Akt signaling in ischemic cerebral tissues.
   Consequently, the upregulatory effect of electroacupuncture on PI3K/Akt
   activation resulted in the inhibition of cerebral cell apoptosis.
   Moreover, electroacupuncture increased the serum secretion levels of the
   PI3K activators BDNF and GDNF, as well as upregulated the anti-apoptotic
   Bcl-2/Bax ratio in ischemic cerebrum. Our data suggest that
   electroacupuncture at Quchi and Zusanli acupoints exerts neuroprotective
   function in ischemic stroke via activation of the PI3K/Akt pathway.},
Publisher = {SPANDIDOS PUBL LTD},
Address = {POB 18179, ATHENS, 116 10, GREECE},
Type = {Article},
Language = {English},
Affiliation = {Tao, J (Corresponding Author), Fujian Univ Tradit Chinese Med, Coll Rehabil Med, 1 Huatuo Rd, Fujian 350122, Peoples R China.
   Chen, Azhen; Lin, Zhicheng; Huang, Jia; Chen, Lidian, Fujian Univ Tradit Chinese Med, Coll Rehabil Med, Fujian 350122, Peoples R China.
   Lan, Lan; Tao, Jing, Fujian Univ Tradit Chinese Med, MOE Key Lab Tradit Chinese Med Osteol \& Traumatol, Fujian 350122, Peoples R China.
   Xie, Guanli, Fujian Univ Tradit Chinese Med, Fujian Key Lab Exercise Rehabil, Fujian 350122, Peoples R China.
   Lin, Jiumao; Peng, Jun, Fujian Univ Tradit Chinese Med, Acad Integrat Med, Fujian 350122, Peoples R China.},
DOI = {10.3892/ijmm.2012.1074},
ISSN = {1107-3756},
Keywords = {apoptosis; electroacupuncture; Zusanli (ST36); Quchi (LI11) acupoints;
   cerebral ischemia/reperfusion; PI3K/Akt pathway},
Keywords-Plus = {ISCHEMIA/REPERFUSION INJURY; AKT PHOSPHORYLATION; ARTERY OCCLUSION;
   STEM-CELLS; STROKE; ACUPUNCTURE; EXPRESSION; BCL-2; MICE; BAX},
Research-Areas = {Research \& Experimental Medicine},
Web-of-Science-Categories  = {Medicine, Research \& Experimental},
Author-Email = {taojing01@yahoo.com
   lidianchen87@yahoo.com},
Affiliations = {Fujian University of Traditional Chinese Medicine; Fujian University of
   Traditional Chinese Medicine; Fujian University of Traditional Chinese
   Medicine; Fujian University of Traditional Chinese Medicine},
ResearcherID-Numbers = {Tao, Jing/GVS-6340-2022
   Chen, Lidian/GSN-6461-2022
   },
ORCID-Numbers = {Tao, Jing/0000-0002-4895-2065
   Chen, Lidian/0000-0002-8699-0839
   Tao, Jing/0000-0001-9751-5294},
Funding-Acknowledgement = {Special Program for Key Basic Research Project of the China Ministry of
   Science and Technology (973 Program) {[}2010CB534900]; National Natural
   Science Foundation of China {[}30901935]},
Funding-Text = {This study was sponsored by the Special Program for Key Basic Research
   Project of the China Ministry of Science and Technology (973 Program,
   no. 2010CB534900), and the National Natural Science Foundation of China
   (no. 30901935).},
Cited-References = {Baba T, 2009, STROKE, V40, pE598, DOI 10.1161/STROKEAHA.109.563627.
   Brazil DP, 2004, TRENDS BIOCHEM SCI, V29, P233, DOI 10.1016/j.tibs.2004.03.006.
   Chen B, 2009, BRAIN RES, V1284, P1, DOI 10.1016/j.brainres.2009.05.100.
   Donnan GA, 2008, LANCET, V371, P1612, DOI 10.1016/S0140-6736(08)60694-7.
   Feigin VL, 2005, LANCET, V365, P2160, DOI 10.1016/S0140-6736(05)66755-4.
   Franke TF, 1997, SCIENCE, V275, P665, DOI 10.1126/science.275.5300.665.
   Gao XW, 2010, TRANSL STROKE RES, V1, P202, DOI 10.1007/s12975-010-0017-5.
   Genovese T, 2011, NEUROSCI LETT, V503, P93, DOI 10.1016/j.neulet.2011.08.015.
   HU HH, 1993, NEUROEPIDEMIOLOGY, V12, P106, DOI 10.1159/000110308.
   Janelidze S, 2001, NEUROBIOL DIS, V8, P147, DOI 10.1006/nbdi.2000.0325.
   JANSEN G, 1989, NEUROSCI LETT, V97, P305, DOI 10.1016/0304-3940(89)90615-0.
   JOHANSSON K, 1993, NEUROLOGY, V43, P2189, DOI 10.1212/WNL.43.11.2189.
   LONGA EZ, 1989, STROKE, V20, P84, DOI 10.1161/01.STR.20.1.84.
   Lu C, 2011, J IMMUNOL, V187, P1458, DOI 10.4049/jimmunol.1003428.
   MAGNUSSON M, 1994, STROKE, V25, P1176, DOI 10.1161/01.STR.25.6.1176.
   Noshita N, 2001, J CEREBR BLOOD F MET, V21, P1442, DOI 10.1097/00004647-200112000-00009.
   Produit-Zengaffinen N, 2009, MOL VIS, V15, P2101.
   Shibata M, 2002, BRAIN RES, V942, P1, DOI 10.1016/S0006-8993(02)02474-5.
   Tao J, 2010, NEUROL RES, V32, P198, DOI 10.1179/174313209X414506.
   Taylor JM, 2005, J NEUROCHEM, V92, P283, DOI 10.1111/j.1471-4159.2004.02863.x.
   Wu J N, 1996, J Altern Complement Med, V2, P19, DOI 10.1089/acm.1996.2.19.
   Xi HJ, 2011, BRAIN RES, V1410, P24, DOI 10.1016/j.brainres.2011.06.060.},
Number-of-Cited-References = {22},
Times-Cited = {55},
Usage-Count-Last-180-days = {5},
Usage-Count-Since-2013 = {49},
Journal-ISO = {Int. J. Mol. Med.},
Doc-Delivery-Number = {013IB},
Web-of-Science-Index = {Science Citation Index Expanded (SCI-EXPANDED)},
Unique-ID = {WOS:000309298000009},
OA = {Bronze},
DA = {2024-01-02},
}

@article{ WOS:000286048500014,
Author = {Du, Yuanhao and Shi, Lei and Li, Jing and Xiong, Jun and Li, Bo and Fan,
   Xiaonong},
Title = {Angiogenesis and improved cerebral blood flow in the ischemic boundary
   area were detected after electroacupuncture treatment to rats with
   ischemic stroke},
Journal = {NEUROLOGICAL RESEARCH},
Year = {2011},
Volume = {33},
Number = {1},
Pages = {101-107},
Month = {JAN},
Abstract = {Objectives: Acupuncture has been known to be effective in cerebral
   ischemia, and promoting angiogenesis is considered as a potential
   therapy of ischemic stroke. Recent data have also shown that
   angiogenesis indeed brings benefit to cerebral circulation and behavior
   improvement. We examined the effect of electroacupuncture on vascular
   endothelial cell proliferation in the ischemic stroke model.
   Methods: A local ischemia was induced using the method of middle
   cerebral artery occlusion (MCAO) in rat. Rats were randomly divided into
   two groups: the control group (with MCAO) and the electroacupuncture
   group (with MCAO + electroacupuncture). The vascular endothelial cell
   (EC) proliferation were stained by double-immunofluorescence labeling
   method (Ki67 and vWF), region cerebral blood flow (rCBF) was measured
   using laser Doppler flowmeter (LDF), and the neurological scores was
   assessed. Electroacupuncture stimulation was applied to the acupoint
   GV26 (Shuigou) during the occlusion period.
   Results: In the control group, the EC proliferation started at 24 hours,
   was sustained for at least 7 days with a maximum induction at 3 days,
   decreased thereafter at 7 days, and was absent at 12 days after MCAO.
   However, EC proliferation started at 12 hours after MCAO in
   electroacupuncture group, and increased significantly in the number of
   cells at 1, 2, 3, and 7 days compared with control group (P<0.01).
   Electroacupuncture increased significantly the rCBF, and reduced
   markedly the neurological scores compared with control group (P<0.01).
   Conclusion: This result suggests that the effect of electroacupuncture
   might be closely associated with promoting angiogenesis in the cerebral
   ischemic condition.},
Publisher = {TAYLOR \& FRANCIS LTD},
Address = {2-4 PARK SQUARE, MILTON PARK, ABINGDON OR14 4RN, OXON, ENGLAND},
Type = {Article},
Language = {English},
Affiliation = {Du, YH (Corresponding Author), Tianjin Univ Tradit Chinese Med, Acupuncture \& Moxibust Res Inst, Affiliated Hosp 1, 314 W Anshan Ave, Tianjin 300193, Peoples R China.
   Du, Yuanhao; Li, Jing; Fan, Xiaonong, Tianjin Univ Tradit Chinese Med, Acupuncture \& Moxibust Res Inst, Affiliated Hosp 1, Tianjin 300193, Peoples R China.
   Shi, Lei, Tianjin Univ Tradit Chinese Med, Mol Biol Lab, Affiliated Hosp 1, Tianjin 300193, Peoples R China.
   Xiong, Jun; Li, Bo, Tianjin Univ Tradit Chinese Med, Dept Acupuncture \& Moxibust, Tianjin 300193, Peoples R China.},
DOI = {10.1179/016164110X12714125204317},
ISSN = {0161-6412},
EISSN = {1743-1328},
Keywords = {Angiogenesis; Electroacupuncture stimulation; Middle cerebral artery
   occlusion; Neurological functional recovery; Region cerebral blood flow;
   Rats},
Keywords-Plus = {RANDOMIZED CONTROLLED-TRIAL; GROWTH-FACTOR EXPRESSION; ARTERY OCCLUSION;
   MOTOR RECOVERY; ACUPUNCTURE; BRAIN; STIMULATION},
Research-Areas = {Neurosciences \& Neurology},
Web-of-Science-Categories  = {Clinical Neurology; Neurosciences},
Author-Email = {jpjs\_cn@sina.com},
Affiliations = {Tianjin University of Traditional Chinese Medicine; Tianjin University
   of Traditional Chinese Medicine; Tianjin University of Traditional
   Chinese Medicine},
Funding-Acknowledgement = {National Natural Science Foundation of China; Ministry of Education of
   China {[}30672715, 206010]},
Funding-Text = {This work was supported by the research fund from the National Natural
   Science Foundation of China and Ministry of Education of China (grant
   nos. 30672715 and 206010).},
Cited-References = {Alexander DN, 2004, NEUROREHAB NEURAL RE, V18, P259, DOI 10.1177/1545968304271568.
   Beck H, 2000, AM J PATHOL, V157, P1473, DOI 10.1016/S0002-9440(10)64786-4.
   CAMARATA PJ, 1994, NEUROSURGERY, V34, P144, DOI 10.1227/00006123-199401000-00021.
   Chen JL, 2003, ANN NEUROL, V53, P743, DOI 10.1002/ana.10555.
   Cobbs CS, 1998, NEUROSCI LETT, V249, P79, DOI 10.1016/S0304-3940(98)00377-2.
   DeVries AC, 2001, NEUROSCI BIOBEHAV R, V25, P325, DOI 10.1016/S0149-7634(01)00017-3.
   Du YH, 1998, ZHEN CI YAN JIU, V4, P275.
   Du YH, 2001, ZHONGGUO ZHEN JIU, V21, P535.
   Fan Xiao-nong, 2008, Zhongguo Zhen Jiu, V28, P913.
   GARCIA JH, 1995, STROKE, V26, P627, DOI 10.1161/01.STR.26.4.627.
   GRABOWSKI M, 1993, STROKE, V24, P889, DOI 10.1161/01.STR.24.6.889.
   Greenberg DA, 1998, DRUG NEWS PERSPECT, V11, P265, DOI 10.1358/dnp.1998.11.5.657287.
   Guan L, 2003, ZHEN CI YAN JIU, V1, P29.
   Hsieh RL, 2007, J REHABIL MED, V39, P205, DOI 10.2340/16501977-0032.
   HU HH, 1993, NEUROEPIDEMIOLOGY, V12, P106, DOI 10.1159/000110308.
   KRUPINSKI J, 1994, STROKE, V25, P1794, DOI 10.1161/01.STR.25.9.1794.
   Li L, 2007, BRAIN RES, V1132, P185, DOI 10.1016/j.brainres.2006.10.098.
   Li L, 2006, J CEREBR BLOOD F MET, V26, P1366, DOI 10.1038/sj.jcbfm.9600288.
   {[}李雅洁 LI Yajie], 2009, {[}中医杂志, Journal of Traditional Chinese Medicine], V50, P428.
   Liu W, 2008, J REHABIL RES DEV, V45, P587, DOI 10.1682/JRRD.2007.11.0181.
   LONGA EZ, 1989, STROKE, V20, P84, DOI 10.1161/01.STR.20.1.84.
   Marti HH, 2000, AM J PATHOL, V156, P965, DOI 10.1016/S0002-9440(10)64964-4.
   Qian Yu-fei, 2009, Zhongguo Zhen Jiu, V29, P213.
   Risau W, 1997, NATURE, V386, P671, DOI 10.1038/386671a0.
   Sagher O, 2003, J NEUROSURG, V99, P131, DOI 10.3171/jns.2003.99.1.0131.
   Schaechter JD, 2007, J ALTERN COMPLEM MED, V13, P527, DOI 10.1089/acm.2007.6316.
   Schallert T, 1997, ADV NEUROL, V73, P229.
   Yan TB, 2009, J REHABIL MED, V41, P312, DOI 10.2340/16501977-0325.
   Zhai N, 1993, ZHEN CI YAN JIU, V1, P8.
   Zhang ZG, 2000, J CLIN INVEST, V106, P829, DOI 10.1172/JCI9369.},
Number-of-Cited-References = {30},
Times-Cited = {50},
Usage-Count-Last-180-days = {0},
Usage-Count-Since-2013 = {21},
Journal-ISO = {Neurol. Res.},
Doc-Delivery-Number = {704JN},
Web-of-Science-Index = {Science Citation Index Expanded (SCI-EXPANDED)},
Unique-ID = {WOS:000286048500014},
DA = {2024-01-02},
}

@article{ WOS:000336857400100,
Author = {Xu, Hong and Zhang, Yamin and Sun, Hua and Chen, Suhui and Wang, Fuming},
Title = {Effects of Acupuncture at GV20 and ST36 on the Expression of Matrix
   Metalloproteinase 2, Aquaporin 4, and Aquaporin 9 in Rats Subjected to
   Cerebral Ischemia/Reperfusion Injury},
Journal = {PLOS ONE},
Year = {2014},
Volume = {9},
Number = {5},
Month = {MAY 14},
Abstract = {Background/Purpose: Ischemic stroke is characterized by high morbidity
   and mortality worldwide. Matrix metalloproteinase 2 (MMP2), aquaporin
   (AQP) 4, and AQP9 are linked to permeabilization of the blood-brain
   barrier (BBB) in cerebral ischemia/reperfusion injury (CIRI). BBB
   disruption, tissue inflammation, and MMP/AQP upregulation jointly
   provoke brain edema/swelling after CIRI, while acupuncture and
   electroacupuncture can alleviate CIRI symptoms. This study evaluated the
   hypothesis that acupuncture and electroacupuncture can similarly exert
   neuroprotective actions in a rat model of middle cerebral artery
   occlusion (MCAO) by modulating MMP2/AQP4/APQ9 expression and
   inflammatory cell infiltration.
   Methods: Eighty 8-week-old Sprague-Dawley rats were randomly divided
   into sham group S, MCAO model group M, acupuncture group A,
   electroacupuncture group EA, and edaravone group ED. The MCAO model was
   established by placement of a suture to block the middle carotid artery,
   and reperfusion was triggered by suture removal in all groups except
   group S. Acupuncture and electroacupuncture were administered at
   acupoints GV20 (governing vessel-20) and ST36 (stomach-36). Rats in
   groups A, EA, and ED received acupuncture, electroacupuncture, or
   edaravone, respectively, immediately after MCAO. Neurological function
   (assessed using the Modified Neurological Severity Score), infarct
   volume, MMP2/AQP4/AQP9 mRNA and protein expression, and inflammatory
   cell infiltration were all evaluated at 24 h post-reperfusion.
   Results: Acupuncture and electroacupuncture significantly decreased
   infarct size and improved neurological function. Furthermore, target
   mRNA and protein levels and inflammatory cell infiltration were
   significantly reduced in groups A, EA, and ED vs. group M. However,
   MMP2/AQP levels and inflammatory cell infiltration were generally higher
   in groups A and EA than in group ED except MMP2 mRNA levels.
   Conclusions: Acupuncture and electroacupuncture at GV20 and ST36 both
   exercised neuroprotective actions in a rat model of MCAO, with no clear
   differences between groups A and EA. Therefore, acupuncture and
   electroacupuncture might find utility as adjunctive and complementary
   treatments to supplement conventional therapy for ischemic stroke.},
Publisher = {PUBLIC LIBRARY SCIENCE},
Address = {1160 BATTERY STREET, STE 100, SAN FRANCISCO, CA 94111 USA},
Type = {Article},
Language = {English},
Affiliation = {Sun, H (Corresponding Author), Chinese Acad Med Sci, PUMC, PUMCH, Dept Tradit Chinese Med, Beijing 100730, Peoples R China.
   Xu, Hong; Zhang, Yamin; Sun, Hua; Chen, Suhui; Wang, Fuming, Chinese Acad Med Sci, PUMC, PUMCH, Dept Tradit Chinese Med, Beijing 100730, Peoples R China.},
DOI = {10.1371/journal.pone.0097488},
Article-Number = {e97488},
ISSN = {1932-6203},
Keywords-Plus = {BLOOD-BRAIN-BARRIER; ISCHEMIC-STROKE; ARTERY OCCLUSION; EDEMA;
   ELECTROACUPUNCTURE; DAMAGE; MODEL; MICE},
Research-Areas = {Science \& Technology - Other Topics},
Web-of-Science-Categories  = {Multidisciplinary Sciences},
Author-Email = {sunhuahe@vip.sina.com},
Affiliations = {Chinese Academy of Medical Sciences - Peking Union Medical College;
   Peking Union Medical College Hospital; Peking Union Medical College},
Funding-Acknowledgement = {The National Natural Science Foundation of China {[}81273850]; Peking
   Union Medical College Hospital {[}2010150]},
Funding-Text = {This work was supported by: 1. The National Natural Science Foundation
   of China (No. 81273850) http://www.nsfc.gov.cn/.2. Peking Union Medical
   College Hospital (No. 2010150 http://www.pumch.cn/. The funders had no
   role in study design, data collection and analysis, decision to publish,
   or preparation of the manuscript.},
Cited-References = {Amantea D, 2009, FEBS J, V276, P13, DOI 10.1111/j.1742-4658.2008.06766.x.
   Badaut J, 2004, NEUROSCIENCE, V128, P27, DOI 10.1016/j.neuroscience.2004.05.042.
   Badaut J, 2007, METAB BRAIN DIS, V22, P251, DOI 10.1007/s11011-007-9057-2.
   Beck K, 2012, CELL TISSUE RES, V347, P187, DOI 10.1007/s00441-011-1228-0.
   Candelario-Jalil E, 2009, CURR OPIN INVEST DR, V10, P644.
   Chen Shi-xin, 2011, Zhongguo Zhong Xi Yi Jie He Za Zhi, V31, P784.
   Chen Su-Hui, 2012, Zhen Ci Yan Jiu, V37, P470.
   Feng Hao-rong, 2010, Zhongguo Ying Yong Sheng Li Xue Za Zhi, V26, P12.
   Feng HR, 2010, ZHONGGUO YING YONG S, V26, P18.
   Fukuda AM, 2012, J NEUROINFLAMM, V9, DOI 10.1186/1742-2094-9-279.
   Hwang IK, 2010, J VET MED SCI, V72, P279, DOI 10.1292/jvms.09-0374.
   Inoue I, 2009, ACUPUNCT MED, V27, P155, DOI 10.1136/aim.2009.000430.
   Isahaya K, 2012, J STROKE CEREBROVASC, V21, P102, DOI 10.1016/j.jstrokecerebrovasdis.2010.05.009.
   Kim JH, 2013, PLOS ONE, V8, DOI 10.1371/journal.pone.0056736.
   Krueger M, 2013, PLOS ONE, V8, DOI 10.1371/journal.pone.0056419.
   Kurzepa J, 2013, INT J NEUROSCI.
   Lan L, 2013, INT J MOL MED, V31, P75, DOI 10.3892/ijmm.2012.1184.
   Lapergue B, 2013, STROKE, V44, P699, DOI 10.1161/STROKEAHA.112.667832.
   Lee JY, 2014, NEUROPHARMACOLOGY, V79, P161, DOI 10.1016/j.neuropharm.2013.11.011.
   Lee K, 2012, EUR J PHARMACOL, V689, P89, DOI 10.1016/j.ejphar.2012.05.028.
   Li Zhan-Biao, 2013, Zhen Ci Yan Jiu, V38, P106.
   Liu SY, 2009, AM J CHINESE MED, V37, P483, DOI 10.1142/S0192415X09006990.
   Livak KJ, 2001, METHODS, V25, P402, DOI 10.1006/meth.2001.1262.
   LONGA EZ, 1989, STROKE, V20, P84, DOI 10.1161/01.STR.20.1.84.
   Manley GT, 2000, NAT MED, V6, P159, DOI 10.1038/72256.
   Nagahiro Shinji, 1998, Journal of Medical Investigation, V45, P57.
   Okuno K, 2008, ACTA NEUROCHIR SUPPL, V102, P431, DOI 10.1007/978-3-211-85578-2\_84.
   Pandian JD, 2007, INT J STROKE, V2, P17, DOI 10.1111/j.1747-4949.2007.00089.x.
   Ribeiro MD, 2006, J NEUROSCI RES, V83, P1231, DOI 10.1002/jnr.20819.
   Rosamond W, 2008, CIRCULATION, V117, pE25, DOI 10.1161/CIRCULATIONAHA.107.187998.
   Rosenberg Gary A, 2007, Neurosurg Focus, V22, pE4.
   Shehadah A, 2013, PLOS ONE, V8, DOI 10.1371/journal.pone.0054083.
   Shen PF, 2012, AM J CHINESE MED, V40, P685, DOI 10.1142/S0192415X12500516.
   Tian GH, 2013, EVID-BASED COMPL ALT, V2013, DOI 10.1155/2013/482947.
   Walcott BP, 2012, NEUROTHERAPEUTICS, V9, P65, DOI 10.1007/s13311-011-0087-4.
   Wang GB, 2013, NEUROSCI LETT, V543, P72, DOI 10.1016/j.neulet.2013.02.067.
   Wong V, 2013, COCHRANE DB SYST REV, V1, pD7968.
   Wu Y, 2012, J MOL NEUROSCI, V46, P483, DOI 10.1007/s12031-011-9620-5.
   Xu DY, 2008, PLANTA MED, V74, P816, DOI 10.1055/s-2008-1074557.
   {[}徐虹 Xu Hong], 2010, {[}基础医学与临床, Basic \& Clinical Medicine], V30, P731.
   Xu Neng-gui, 2002, Zhongguo Zhong Xi Yi Jie He Za Zhi, V22, P295.
   Yang Y, 2013, J CEREBR BLOOD F MET, V33, P1104, DOI 10.1038/jcbfm.2013.56.
   Yang Y, 2011, METHODS MOL BIOL, V762, P333, DOI 10.1007/978-1-61779-185-7\_24.
   Zelenina M, 2010, NEUROCHEM INT, V57, P468, DOI 10.1016/j.neuint.2010.03.022.
   Zeng XW, 2012, BRAIN RES, V1437, P127, DOI 10.1016/j.brainres.2011.12.012.},
Number-of-Cited-References = {45},
Times-Cited = {43},
Usage-Count-Last-180-days = {1},
Usage-Count-Since-2013 = {40},
Journal-ISO = {PLoS One},
Doc-Delivery-Number = {AI4TJ},
Web-of-Science-Index = {Science Citation Index Expanded (SCI-EXPANDED)},
Unique-ID = {WOS:000336857400100},
OA = {Green Published, gold, Green Submitted},
DA = {2024-01-02},
}

@article{ WOS:000312364800013,
Author = {Wu, Zhiyuan and Hu, Jinqing and Du, Fang and Zhou, Xiaoyan and Xiang,
   Qiongyao and Miao, Fei},
Title = {Long-term changes of diffusion tensor imaging and behavioural status
   after acupuncture treatment in rats with transient focal cerebral
   ischaemia},
Journal = {ACUPUNCTURE IN MEDICINE},
Year = {2012},
Volume = {30},
Number = {4},
Pages = {331-338},
Month = {DEC},
Abstract = {Background The effect of acupuncture treatment in cerebral ischaemia is
   controversial. A study was undertaken to assess its effects in rats with
   transient middle cerebral artery occlusion (tMCAO) and discuss its
   mechanisms.
   Methods 21 Sprague-Dawley rats were divided into three groups. Group 1
   underwent tMCAO and subsequently received acupuncture treatment, Group 2
   underwent tMCAO without treatment and Group 3 only underwent sham
   operation. The evolution of diffusion tensor imaging (DTI) features in
   ischaemic lesions from acute to chronic periods was assessed and the
   correlations with behavioural tests and histopathological changes were
   examined.
   Results tMCAO rats displayed side-specific sensorimotor deficits after
   occlusion. Behavioural scores of rats in group 1 reduced gradually with
   acupuncture treatment. No significant difference in lesion size on
   T2-weighted imaging was found between the two tMCAO groups. Relative
   apparent diffusion coefficient (rADC) and relative fractional anisotropy
   (rFA) values in the centre and at the edge of the ischaemic lesions
   reduced at first and then increased to varying degrees. Only changes in
   the rFA value at the edge of the ischaemic lesions were significantly
   different between the two tMCAO groups. A more significant increase in
   growth-associated protein B-50 and synaptophysin protein expression was
   found in group 1 than in the other groups. No significant correlations
   were found between behavioural scores, DTI appearances and
   immunohistochemical results.
   Conclusions The acupuncture points applied were effective, and improving
   neuronal regeneration may have a role in the mechanism of acupuncture
   treatment of post-stroke paralysis of the limbs in rats. MRI,
   particularly the fractional anisotropy value of DTI, is an appropriate
   parameter to evaluate the recovery status.},
Publisher = {SAGE PUBLICATIONS LTD},
Address = {1 OLIVERS YARD, 55 CITY ROAD, LONDON EC1Y 1SP, ENGLAND},
Type = {Article},
Language = {English},
Affiliation = {Miao, F (Corresponding Author), Shanghai Jiao Tong Univ, Ruijin Hosp, Dept Radiol, Sch Med, 197 Rui Jin Er Rd, Shanghai 200025, Peoples R China.
   Wu, Zhiyuan; Miao, Fei, Shanghai Jiao Tong Univ, Ruijin Hosp, Dept Radiol, Sch Med, Shanghai 200025, Peoples R China.
   Hu, Jinqing, Shanghai Jiao Tong Univ, Ruijin Hosp, Dept Neurosurg, Sch Med, Shanghai 200025, Peoples R China.
   Du, Fang, Shanghai Jiao Tong Univ, Ruijin Hosp, Dept Rheumatol, Sch Med, Shanghai 200025, Peoples R China.
   Zhou, Xiaoyan, Fudan Univ, Canc Hosp, Dept Pathol, Shanghai 200433, Peoples R China.
   Xiang, Qiongyao, Shanghai Jiao Tong Univ, Ruijin Hosp, Dept Acupuncture, Sch Med, Shanghai 200025, Peoples R China.},
DOI = {10.1136/acupmed-2012-010172},
ISSN = {0964-5284},
EISSN = {1759-9873},
Keywords-Plus = {ARTERY OCCLUSION; WATER DIFFUSION; MRI; ELECTROACUPUNCTURE; STROKE;
   ANISOTROPY; GROWTH; SYNAPTOGENESIS; STIMULATION; REPERFUSION},
Research-Areas = {Integrative \& Complementary Medicine},
Web-of-Science-Categories  = {Integrative \& Complementary Medicine},
Author-Email = {mf11066@rjh.com.cn},
Affiliations = {Shanghai Jiao Tong University; Shanghai Jiao Tong University; Shanghai
   Jiao Tong University; Fudan University; Shanghai Jiao Tong University},
ResearcherID-Numbers = {WU, ZHIYUAN/JPK-5256-2023
   cmu, library/L-1810-2013},
ORCID-Numbers = {WU, ZHIYUAN/0000-0003-4746-2168
   },
Funding-Acknowledgement = {Doctoral Innovation Fund of Shanghai Jiao Tong University School of
   Medicine {[}BXJ0715]},
Funding-Text = {This work was supported by the Doctoral Innovation Fund of Shanghai Jiao
   Tong University School of Medicine grant number BXJ0715},
Cited-References = {Buffon F, 2005, J CEREBR BLOOD F MET, V25, P641, DOI 10.1038/sj.jcbfm.9600054.
   Cho ZH, 2006, ACTA NEUROL SCAND, V113, P370, DOI 10.1111/j.1600-0404.2006.00600.x.
   Chou JW, 2003, HEPATO-GASTROENTEROL, V50, P582.
   Chuang CM, 2007, AM J CHINESE MED, V35, P779, DOI 10.1142/S0192415X07005260.
   Dzialowski I, 2007, RADIOLOGY, V243, P720, DOI 10.1148/radiol.2432060137.
   Gal A, 2008, BRAIN RES BULL, V76, P349, DOI 10.1016/j.brainresbull.2007.11.001.
   Gao HM, 2006, ACUPUNCTURE ELECTRO, V31, P259, DOI 10.3727/036012906815844247.
   Guadagno JV, 2006, STROKE, V37, P1741, DOI 10.1161/01.STR.0000232437.00621.86.
   Hsieh CL, 2006, AM J CHINESE MED, V34, P351, DOI 10.1142/S0192415X06003886.
   Jang SH, 2005, RESTOR NEUROL NEUROS, V23, P11.
   Kim EH, 2001, NEUROSCI LETT, V297, P21, DOI 10.1016/S0304-3940(00)01656-6.
   Li ZY, 2003, EUR J APPL PHYSIOL, V88, P404, DOI 10.1007/s00421-002-0747-5.
   Liu CZ, 2006, NEUROSCI LETT, V393, P45, DOI 10.1016/j.neulet.2005.09.049.
   LONGA EZ, 1989, STROKE, V20, P84, DOI 10.1161/01.STR.20.1.84.
   Moffet HH, 2006, ARCH PHYS MED REHAB, V87, P593, DOI 10.1016/j.apmr.2006.01.021.
   MOSELEY ME, 1990, MAGN RESON MED, V14, P330, DOI 10.1002/mrm.1910140218.
   Mukherjee P, 2000, RADIOLOGY, V215, P211, DOI 10.1148/radiology.215.1.r00ap29211.
   Mundy WR, 2008, TOXICOLOGY, V249, P220, DOI 10.1016/j.tox.2008.05.012.
   Nitkunan A, 2008, STROKE, V39, P1999, DOI 10.1161/STROKEAHA.107.507475.
   Rogers DC, 1997, STROKE, V28, P2060, DOI 10.1161/01.STR.28.10.2060.
   Sicard KM, 2006, STROKE, V37, P2593, DOI 10.1161/01.STR.0000239667.15532.c1.
   Siu FKW, 2005, LIFE SCI, V77, P386, DOI 10.1016/j.lfs.2004.10.069.
   Sorensen AG, 1999, RADIOLOGY, V212, P785, DOI 10.1148/radiology.212.3.r99se24785.
   Tough Liz, 2006, Acupunct Med, V24, P55.
   van der Zijden JP, 2008, EXP NEUROL, V212, P207, DOI 10.1016/j.expneurol.2008.03.027.
   Viberg H, 2008, TOXICOLOGY, V249, P153, DOI 10.1016/j.tox.2008.04.019.
   Virley D, 2000, J CEREBR BLOOD F MET, V20, P563, DOI 10.1097/00004647-200003000-00015.
   Wardlaw JM, 2002, NEUROLOGY, V59, P1381, DOI 10.1212/01.WNL.0000032495.71720.C3.
   Yang Q, 1999, STROKE, V30, P2382, DOI 10.1161/01.STR.30.11.2382.
   Yang ZJ, 2005, ACUPUNCTURE ELECTRO, V30, P185, DOI 10.3727/036012905815901244.
   Zhang SH, 2005, COCHRANE DB SYST REV, DOI 10.1002/14651858.CD003317.pub2.},
Number-of-Cited-References = {31},
Times-Cited = {11},
Usage-Count-Last-180-days = {0},
Usage-Count-Since-2013 = {17},
Journal-ISO = {Acupunct. Med.},
Doc-Delivery-Number = {054SY},
Web-of-Science-Index = {Science Citation Index Expanded (SCI-EXPANDED)},
Unique-ID = {WOS:000312364800013},
DA = {2024-01-02},
}

@article{ WOS:000318385600026,
Author = {Feng, Xiaodong and Yang, Shanli and Liu, Jiao and Huang, Jia and Peng,
   Jun and Lin, Jiumao and Tao, Jing and Chen, Lidian},
Title = {Electroacupuncture ameliorates cognitive impairment through inhibition
   of NF-κB-mediated neuronal cell apoptosis in cerebral
   ischemia-reperfusion injured rats},
Journal = {MOLECULAR MEDICINE REPORTS},
Year = {2013},
Volume = {7},
Number = {5},
Pages = {1516-1522},
Month = {MAY},
Abstract = {Cognitive impairment is a serious mental deficit following stroke that
   severely affects the quality of life of stroke survivors. Nuclear
   factor-kappa B (NF-kappa B)-mediated neuronal cell apoptosis is involved
   in the development of post-stroke cognitive impairment; therefore, it
   has become a promising target for the treatment of impaired cognition.
   Acupuncture at the Baihui (DU20) and Shenting (DU24) acupoints is
   commonly used in China to clinically treat post-stroke cognitive
   impairment; however, the precise mechanism of its action is largely
   unknown. In the present study, we evaluated the therapeutic efficacy of
   electroacupuncture against post-stroke cognitive impairment and
   investigated the underlying molecular mechanisms using a rat model of
   focal cerebral ischemia-reperfusion (I/R) injury. Electroacupuncture at
   Baihui and Shenting was identified to significantly ameliorate
   neurological deficits and reduce cerebral infarct volume. Additionally,
   electroacupuncture improved learning and memory ability in cerebral I/R
   injured rats, demonstrating its therapeutic efficacy against post-stroke
   cognitive impairment. Furthermore, electroacupuncture significantly
   suppressed the I/R-induced activation of NF-kappa B signaling in
   ischemic cerebral tissues. The inhibitory effect of electroacupuncture
   on NF-kappa B activation led to the inhibition of cerebral cell
   apoptosis. Finally, electroacupuncture markedly downregulated the
   expression of pro-apoptotic Bax and Fas, two critical downstream target
   genes of the NF-kappa B pathway. Collectively, our findings suggest that
   inhibition of NF-kappa B-mediated neuronal cell apoptosis may be one
   mechanism via which electroacupuncture at Baihui and Shenting exerts a
   therapeutic effect on post-stroke cognitive impairment.},
Publisher = {SPANDIDOS PUBL LTD},
Address = {POB 18179, ATHENS, 116 10, GREECE},
Type = {Article},
Language = {English},
Affiliation = {Tao, J (Corresponding Author), Fujian Univ Tradit Chinese Med, Coll Rehabil Med, 1 Huatuo Rd, Fuzhou 350122, Fujian, Peoples R China.
   Feng, Xiaodong; Huang, Jia; Tao, Jing; Chen, Lidian, Fujian Univ Tradit Chinese Med, Coll Rehabil Med, Fuzhou 350122, Fujian, Peoples R China.
   Yang, Shanli; Tao, Jing; Chen, Lidian, Fujian Univ Tradit Chinese Med, MOE Key Lab Tradit Chinese Med Osteol \& Traumatol, Fuzhou 350122, Fujian, Peoples R China.
   Yang, Shanli; Tao, Jing; Chen, Lidian, Fujian Univ Tradit Chinese Med, Fujian Key Lab Exercise Rehabil, Fuzhou 350122, Fujian, Peoples R China.
   Peng, Jun; Lin, Jiumao, Fujian Univ Tradit Chinese Med, Acad Integrat Med, Fuzhou 350122, Fujian, Peoples R China.
   Liu, Jiao, Henan Coll Tradit Chinese Med, Zhengzhou 450008, Henan, Peoples R China.},
DOI = {10.3892/mmr.2013.1392},
ISSN = {1791-2997},
EISSN = {1791-3004},
Keywords = {electroacupuncture; Baihui (DU20) and Shenting (DU24) acupoints;
   cognitive impairment; cerebral ischemia-reperfusion; nuclear
   factor-kappa B pathway; apoptosis},
Keywords-Plus = {PROTECTS HIPPOCAMPAL-NEURONS; STROKE; ACTIVATION; DEMENTIA;
   DETERMINANTS; MECHANISMS; FREQUENCY; PROMOTES; SURVIVAL; PROFILE},
Research-Areas = {Oncology; Research \& Experimental Medicine},
Web-of-Science-Categories  = {Oncology; Medicine, Research \& Experimental},
Author-Email = {taojing01@yahoo.com.cn
   cld@fjtcm.edu.cn},
Affiliations = {Fujian University of Traditional Chinese Medicine; Fujian University of
   Traditional Chinese Medicine; Fujian University of Traditional Chinese
   Medicine; Fujian University of Traditional Chinese Medicine; Henan
   University of Traditional Chinese Medicine},
ResearcherID-Numbers = {Tao, Jing/GVS-6340-2022
   Chen, Lidian/GSN-6461-2022
   Gu, b/JNS-4761-2023
   },
ORCID-Numbers = {Tao, Jing/0000-0002-4895-2065
   Chen, Lidian/0000-0002-8699-0839
   Tao, Jing/0000-0001-9751-5294},
Funding-Acknowledgement = {International S\&T Cooperation Program of China (ISTCP Program)
   {[}2011DFG33240]; key International S\&T Cooperation Program of Fujian
   Science and Technology Department {[}201010007]; `Twelfth five-year'
   national Technology Support Project {[}2013BAI10B01]},
Funding-Text = {This study was sponsored by the International S\&T Cooperation Program
   of China (ISTCP Program; No. 2011DFG33240), the key International S\&T
   Cooperation Program of Fujian Science and Technology Department (No.
   201010007) and `Twelfth five-year' national Technology Support Project
   (No. 2013BAI10B01).},
Cited-References = {Alvarez-Sabín J, 2011, STROKE, V42, pS40, DOI 10.1161/STROKEAHA.110.606509.
   Baeuerle PA, 1996, CELL, V87, P13, DOI 10.1016/S0092-8674(00)81318-5.
   Borner C, 2004, BBA-MOL CELL RES, V1644, P71, DOI 10.1016/j.bbamcr.2003.11.003.
   Broughton BRS, 2009, STROKE, V40, pE331, DOI 10.1161/STROKEAHA.108.531632.
   Chen AZ, 2012, INT J MOL MED, V30, P791, DOI 10.3892/ijmm.2012.1074.
   Chen LP, 2011, J TRADIT CHIN MED, V31, P178, DOI 10.1016/S0254-6272(11)60036-8.
   Cory S, 2002, NAT REV CANCER, V2, P647, DOI 10.1038/nrc883.
   Desmond DW, 2000, NEUROLOGY, V54, P1124, DOI 10.1212/WNL.54.5.1124.
   Freudenthal R, 2004, HIPPOCAMPUS, V14, P677, DOI 10.1002/hipo.20020.
   Goodman Y, 1996, J NEUROCHEM, V66, P869, DOI 10.1046/j.1471-4159.1996.66020869.x.
   Grilli M, 1996, SCIENCE, V274, P1383, DOI 10.1126/science.274.5291.1383.
   Hachinski V, 2000, ANN NY ACAD SCI, V903, P1, DOI 10.1111/j.1749-6632.2000.tb06343.x.
   Haring HP, 2002, CURR OPIN NEUROL, V15, P79, DOI 10.1097/00019052-200202000-00012.
   HU HH, 1993, NEUROEPIDEMIOLOGY, V12, P106, DOI 10.1159/000110308.
   JANSEN G, 1989, NEUROSCI LETT, V97, P305, DOI 10.1016/0304-3940(89)90615-0.
   JOHANSSON K, 1993, NEUROLOGY, V43, P2189, DOI 10.1212/WNL.43.11.2189.
   Jokinen H, 2006, J NEUROL NEUROSUR PS, V77, P28, DOI 10.1136/jnnp.2005.069120.
   Kumar A, 2004, J MOL MED, V82, P434, DOI 10.1007/s00109-004-0555-y.
   Lindeboom J, 2004, EUR J PHARMACOL, V490, P83, DOI 10.1016/j.ejphar.2004.02.046.
   MAGNUSSON M, 1994, STROKE, V25, P1176, DOI 10.1161/01.STR.25.6.1176.
   Mattson MP, 1997, J NEUROSCI RES, V49, P681, DOI 10.1002/(SICI)1097-4547(19970915)49:6<681::AID-JNR3>3.0.CO;2-3.
   Mattson MP, 2000, NAT REV MOL CELL BIO, V1, P120, DOI 10.1038/35040009.
   Middleton G, 2000, J CELL BIOL, V148, P325, DOI 10.1083/jcb.148.2.325.
   Mok V, 2005, J NEUROIMAGING, V15, P129, DOI 10.1177/1051228404274304.
   Mok VCT, 2004, J NEUROL NEUROSUR PS, V75, P560, DOI 10.1136/jnnp.2003.015107.
   Nakka VP, 2008, MOL NEUROBIOL, V37, P7, DOI 10.1007/s12035-007-8013-9.
   Nyenhuis DL, 2004, CLIN NEUROPSYCHOL, V18, P41, DOI 10.1080/13854040490507145.
   Sachdev PS, 2004, NEUROLOGY, V62, P912, DOI 10.1212/01.WNL.0000115108.65264.4B.
   Sarnico I, 2009, INT REV NEUROBIOL, V85, P351, DOI 10.1016/S0074-7742(09)85024-1.
   Taglialatela G, 1997, J NEUROSCI RES, V47, P155.
   TATEMICHI TK, 1994, J NEUROL NEUROSUR PS, V57, P202, DOI 10.1136/jnnp.57.2.202.
   van der Kooij MA, 2010, NEUROBIOL DIS, V38, P266, DOI 10.1016/j.nbd.2010.01.016.
   Won SJ, 1999, NEUROSCIENCE, V94, P83, DOI 10.1016/S0306-4522(99)00196-7.
   Wu J N, 1996, J Altern Complement Med, V2, P19, DOI 10.1089/acm.1996.2.19.
   Zhang GZ, 2008, J ETHNOPHARMACOL, V115, P441, DOI 10.1016/j.jep.2007.10.026.
   Zhang W, 2005, J CEREBR BLOOD F MET, V25, P30, DOI 10.1038/sj.jcbfm.9600004.
   Zhao L, 2009, J TRADIT CHIN MED, V29, P29, DOI 10.1016/S0254-6272(09)60027-3.},
Number-of-Cited-References = {37},
Times-Cited = {85},
Usage-Count-Last-180-days = {3},
Usage-Count-Since-2013 = {69},
Journal-ISO = {Mol. Med. Rep.},
Doc-Delivery-Number = {136TF},
Web-of-Science-Index = {Science Citation Index Expanded (SCI-EXPANDED)},
Unique-ID = {WOS:000318385600026},
OA = {Bronze},
DA = {2024-01-02},
}

@article{ WOS:000658978200001,
Author = {Wang, Dong and Li, Lijuan and Zhang, Qing and Liang, Zejun and Huang,
   Liyi and He, Chengqi and Wei, Quan},
Title = {Combination of Electroacupuncture and Constraint-Induced Movement
   Therapy Enhances Functional Recovery After Ischemic Stroke in Rats},
Journal = {JOURNAL OF MOLECULAR NEUROSCIENCE},
Year = {2021},
Volume = {71},
Number = {10},
Pages = {2116-2125},
Month = {OCT},
Abstract = {Both electroacupuncture and constraint-induced movement therapy have
   been reported to produce therapeutic effects on the recovery of ischemic
   stroke. The combined use of these two therapies is not rare clinically,
   although its effectiveness is not yet clear. We aimed to evaluate the
   efficacy of the combination of electroacupuncture and constraint-induced
   movement therapy in ischemic stroke rats, and to explore the potential
   molecular mechanisms. Ischemic stroke rat models were established by
   middle cerebral artery occlusion. Then, the rats were assigned to
   receive one of the following interventions: sole electroacupuncture,
   sole constraint-induced movement therapy, the combination of both
   therapies, and no treatment. Functional recovery was assessed with the
   beam balance test and rotarod test. The infarct volume of the brain and
   the expression of the molecules Nogo-A, P75(NTR), NGF, BDNF, and VEGF in
   the brain tissue were investigated. The results demonstrated that the
   combination of the two therapies significantly improved neurological
   functional recovery in ischemic stroke rats compared to each therapy
   alone (P < 0.01). We also observed a significant decrease in infarct
   volume in rats receiving the combined treatment. Nogo-A and P75(NTR)
   were downregulated and NGF, BDNF, and VEGF were upregulated in the
   combined treatment rats compared to the control rats. In conclusion, the
   combination of electroacupuncture and constraint-induced movement
   therapy enhanced functional recovery after ischemic stroke in rats, and
   it is a promising treatment strategy in the rehabilitation of stroke.
   The anti-Nogo-A effect of electroacupuncture may explain its good
   compatibility with CIMT in ischemic stroke rats.},
Publisher = {SPRINGERNATURE},
Address = {CAMPUS, 4 CRINAN ST, LONDON, N1 9XW, ENGLAND},
Type = {Article},
Language = {English},
Affiliation = {Wei, Q (Corresponding Author), Sichuan Univ, West China Hosp, Rehabil Med Ctr, Inst Rehabil Med, Chengdu 61004, Sichuan, Peoples R China.
   Wei, Q (Corresponding Author), Key Lab Rehabil Med Sichuan Prov, Chengdu, Sichuan, Peoples R China.
   Wang, Dong; Li, Lijuan; Zhang, Qing; Liang, Zejun; Huang, Liyi; He, Chengqi; Wei, Quan, Sichuan Univ, West China Hosp, Rehabil Med Ctr, Inst Rehabil Med, Chengdu 61004, Sichuan, Peoples R China.
   Wang, Dong; Li, Lijuan; Zhang, Qing; Liang, Zejun; Huang, Liyi; He, Chengqi; Wei, Quan, Key Lab Rehabil Med Sichuan Prov, Chengdu, Sichuan, Peoples R China.},
DOI = {10.1007/s12031-021-01863-1},
EarlyAccessDate = {JUN 2021},
ISSN = {0895-8696},
EISSN = {1559-1166},
Keywords = {Electroacupuncture; Constraint-induced movement therapy; Stroke;
   Rehabilitation},
Keywords-Plus = {CEREBRAL-ARTERY OCCLUSION; NOGO-A; ACUPUNCTURE; EXPRESSION; IMPAIRMENT;
   ZUSANLI},
Research-Areas = {Biochemistry \& Molecular Biology; Neurosciences \& Neurology},
Web-of-Science-Categories  = {Biochemistry \& Molecular Biology; Neurosciences},
Author-Email = {weiquan@scu.edu.cn},
Affiliations = {Sichuan University},
ResearcherID-Numbers = {梁, 泽军/HPE-1072-2023
   Zhang, Lanyue/JNS-8209-2023
   Li, Ly/JCD-4746-2023
   Wei, Quan/AAV-4474-2021
   },
ORCID-Numbers = {wang, dong/0000-0001-5092-8729
   LI, LIJUAN/0000-0002-2542-1851},
Funding-Acknowledgement = {National Natural Science Foundation of China {[}81572231]; Project of
   the Science and Technology Department in Sichuan province {[}2019YJ0119]},
Funding-Text = {This work was supported by the National Natural Science Foundation of
   China (Grant No. 81572231) and the Project of the Science and Technology
   Department in Sichuan province (Grant No. 2019YJ0119).},
Cited-References = {Allen SJ, 2013, PHARMACOL THERAPEUT, V138, P155, DOI 10.1016/j.pharmthera.2013.01.004.
   Barzel A, 2015, LANCET NEUROL, V14, P893, DOI 10.1016/S1474-4422(15)00147-7.
   Benjamin, 2018, CIRCULATION, V137, pE493, DOI 10.1161/CIR.0000000000000573.
   Chen Cheng, 2015, Zhen Ci Yan Jiu, V40, P94.
   DUNHAM NW, 1957, J AM PHARM ASSOC, V46, P208, DOI 10.1002/jps.3030460322.
   Geiseler SJ, 2018, INT J MOL SCI, V19, DOI 10.3390/ijms19051362.
   Lan L, 2013, INT J MOL MED, V31, P75, DOI 10.3892/ijmm.2012.1184.
   Levy CE, 2001, AM J PHYS MED REHAB, V80, P4, DOI 10.1097/00002060-200101000-00003.
   Li C, 2017, CURR NEUROVASC RES, V14, P368, DOI 10.2174/1567202614666171128120558.
   Liepinsh E, 1997, EMBO J, V16, P4999, DOI 10.1093/emboj/16.16.4999.
   Lin Shu-Jun, 2019, Zhen Ci Yan Jiu, V44, P19, DOI 10.13702/j.1000-0607.170475.
   Lindau NT, 2014, BRAIN, V137, P739, DOI 10.1093/brain/awt336.
   Liu M, 2016, J TRADIT CHIN MED, V36, P418.
   Liu XH, 2019, NEURAL REGEN RES, V14, P775, DOI 10.4103/1673-5374.249225.
   LONGA EZ, 1989, STROKE, V20, P84, DOI 10.1161/01.STR.20.1.84.
   Ma Jingxi, 2008, J Tradit Chin Med, V28, P217.
   Moskowitz MA, 2010, NEURON, V67, P181, DOI 10.1016/j.neuron.2010.07.002.
   Nih LR, 2018, NAT MATER, V17, P642, DOI 10.1038/s41563-018-0083-8.
   Okabe N, 2018, EXP NEUROL, V305, P108, DOI 10.1016/j.expneurol.2018.04.006.
   Pak ME, 2020, J GERONTOL A-BIOL, V75, P712, DOI 10.1093/gerona/glz256.
   Park KJ, 2010, NAT NEUROSCI, V13, P559, DOI 10.1038/nn.2513.
   Peng YJ, 2012, NEURAL REGEN RES, V7, P2901, DOI 10.3969/j.issn.1673-5374.2012.36.007.
   Reichardt LF, 2006, PHILOS T R SOC B, V361, P1545, DOI 10.1098/rstb.2006.1894.
   Shi GX, 2015, SCI REP-UK, V5, DOI 10.1038/srep17981.
   Singh KK, 2008, NAT NEUROSCI, V11, P649, DOI 10.1038/nn.2114.
   Sui YP, 2015, NEUROCHEM RES, V40, P1767, DOI 10.1007/s11064-015-1671-5.
   SWANSON RA, 1990, J CEREBR BLOOD F MET, V10, P290, DOI 10.1038/jcbfm.1990.47.
   Wang MM, 2020, FRONT CELL NEUROSCI, V14, DOI 10.3389/fncel.2020.00134.
   Wang T, 2009, PHYSIOL BEHAV, V96, P155, DOI 10.1016/j.physbeh.2008.09.024.
   Wiessner C, 2003, J CEREBR BLOOD F MET, V23, P154, DOI 10.1097/01.WCB.0000040400.30600.AF.
   Winstein CJ, 2016, STROKE, V47, pE98, DOI 10.1161/STR.0000000000000098.
   Wu Feng, 2016, Zhen Ci Yan Jiu, V41, P65.
   Xiao LY, 2018, NEUROMODULATION, V21, P762, DOI 10.1111/ner.12724.
   Xing Y, 2021, FRONT CELL NEUROSCI, V15, DOI 10.3389/fncel.2021.633280.
   Xing Y, 2018, CELL MOL NEUROBIOL, V38, P1453, DOI 10.1007/s10571-018-0615-4.
   Xing Y, 2018, J MOL NEUROSCI, V66, P26, DOI 10.1007/s12031-018-1142-y.
   Xu H, 2014, CHIN J INTEGR MED, V20, P369, DOI 10.1007/s11655-014-1800-z.
   Xue XH, 2014, NEUROSCI LETT, V558, P14, DOI 10.1016/j.neulet.2013.10.029.
   Zausinger S, 2000, BRAIN RES, V863, P94, DOI 10.1016/S0006-8993(00)02100-4.
   Zhang B, 2018, NEURAL REGEN RES, V13, P1602, DOI 10.4103/1673-5374.237123.
   Zhao SS, 2013, STROKE, V44, P1698, DOI 10.1161/STROKEAHA.111.000361.},
Number-of-Cited-References = {41},
Times-Cited = {3},
Usage-Count-Last-180-days = {4},
Usage-Count-Since-2013 = {27},
Journal-ISO = {J. Mol. Neurosci.},
Doc-Delivery-Number = {WD9IN},
Web-of-Science-Index = {Science Citation Index Expanded (SCI-EXPANDED)},
Unique-ID = {WOS:000658978200001},
DA = {2024-01-02},
}

@article{ WOS:000972943500001,
Author = {Huo, Bei-Bei and Zheng, Mou-Xiong and Hua, Xu-Yun and Wu, Jia-Jia and
   Xing, Xiang-Xin and Ma, Jie and Fang, Min and Xu, Jian-Guang},
Title = {Effect of aging on the cerebral metabolic mechanism of
   electroacupuncture treatment in rats with traumatic brain injury},
Journal = {FRONTIERS IN NEUROSCIENCE},
Year = {2023},
Volume = {17},
Month = {APR 11},
Abstract = {ObjectiveAging has great influence on the clinical treatment effect of
   cerebrovascular diseases, and evidence suggests that the effect may be
   associated with age-related brain plasticity. Electroacupuncture is an
   effective alternative treatment for traumatic brain injury (TBI). In the
   present study, we aimed to explore the effect of aging on the cerebral
   metabolic mechanism of electroacupuncture to provide new evidence for
   developing age-specific rehabilitation strategies. MethodsBoth aged (18
   months) and young (8 weeks) rats with TBI were analyzed. Thirty-two aged
   rats were randomly divided into four groups: aged model, aged
   electroacupuncture, aged sham electroacupuncture, and aged control
   group. Similarly, 32 young rats were also divided into four groups:
   young model, young electroacupuncture, young sham electroacupuncture,
   and young control group. Electroacupuncture was applied to ``Bai hui{''}
   (GV20) and ``Qu chi{''} (LI11) for 8 weeks. CatWalk gait analysis was
   then performed at 3 days pre- and post-TBI, and at 1, 2, 4, and 8 weeks
   after intervention to observe motor function recovery. Positron emission
   computed tomography (PET/CT) was performed at 3 days pre- and post-TBI,
   and at 2, 4, and 8 weeks after intervention to detect cerebral
   metabolism. ResultsGait analysis showed that electroacupuncture improved
   the forepaw mean intensity in aged rats after 8 weeks of intervention,
   but after 4 weeks of intervention in young rats. PET/CT revealed
   increased metabolism in the left (the injured ipsilateral hemisphere)
   sensorimotor brain areas of aged rats during the electroacupuncture
   intervention, and increased metabolism in the right (contralateral to
   injury hemisphere) sensorimotor brain areas of young rats. ResultsThis
   study demonstrated that aged rats required a longer electroacupuncture
   intervention duration to improve motor function than that of young rats.
   The influence of aging on the cerebral metabolism of electroacupuncture
   treatment was mainly focused on a particular hemisphere.},
Publisher = {FRONTIERS MEDIA SA},
Address = {AVENUE DU TRIBUNAL FEDERAL 34, LAUSANNE, CH-1015, SWITZERLAND},
Type = {Article},
Language = {English},
Affiliation = {Xu, JG (Corresponding Author), Shanghai Univ Tradit Chinese Med, Sch Rehabil Sci, Shanghai, Peoples R China.
   Xu, JG (Corresponding Author), Minist Educ, Engn Res Ctr Tradit Chinese Med Intelligent Rehabi, Shanghai, Peoples R China.
   Huo, Bei-Bei; Xu, Jian-Guang, Shanghai Univ Tradit Chinese Med, Sch Rehabil Sci, Shanghai, Peoples R China.
   Zheng, Mou-Xiong; Hua, Xu-Yun; Xu, Jian-Guang, Minist Educ, Engn Res Ctr Tradit Chinese Med Intelligent Rehabi, Shanghai, Peoples R China.
   Zheng, Mou-Xiong; Hua, Xu-Yun, Shanghai Univ Tradit Chinese Med, Yueyang Hosp, Dept Traumatol \& Orthoped, Shanghai, Peoples R China.
   Wu, Jia-Jia; Xing, Xiang-Xin; Ma, Jie, Shanghai Univ Tradit Chinese Med, Yueyang Hosp, Dept Rehabil Med, Shanghai, Peoples R China.
   Fang, Min, Shanghai Univ Tradit Chinese Med, Shuguang Hosp, Shanghai, Peoples R China.},
DOI = {10.3389/fnins.2023.1081515},
Article-Number = {1081515},
EISSN = {1662-453X},
Keywords = {metabolic mechanism; traumatic brain injury (TBI); aging; small animal
   F-18-FDG PET; CT; electroacupuncture; brain plasticity},
Keywords-Plus = {CORTEX ACTIVATION; FDG-PET; REHABILITATION; REORGANIZATION;
   EPIDEMIOLOGY; ACUPUNCTURE; BALANCE; STROKE; MODEL; GAIT},
Research-Areas = {Neurosciences \& Neurology},
Web-of-Science-Categories  = {Neurosciences},
Author-Email = {xjg@shutcm.edu.cn},
Affiliations = {Shanghai University of Traditional Chinese Medicine; Shanghai University
   of Traditional Chinese Medicine; Shanghai University of Traditional
   Chinese Medicine; Shanghai University of Traditional Chinese Medicine},
ResearcherID-Numbers = {Ma, Jie/HNP-1758-2023},
ORCID-Numbers = {Ma, Jie/0000-0003-0451-7923},
Funding-Acknowledgement = {National Key R\&D Program of China {[}2018YFC2001600, 2018YFC2001604];
   National Natural Science Foundation of China {[}81802249, 81871836,
   81902301]; Budget Program of Shanghai University of Traditional Chinese
   Medicine {[}2021LK032]; China Postdoctoral Science Foundation
   {[}2020M681365]},
Funding-Text = {Funding This study was supported by the National Key R\&D Program of
   China (Grant Nos: 2018YFC2001600 and 2018YFC2001604); National Natural
   Science Foundation of China (Grant Nos: 81802249, 81871836, and
   81902301); Budget Program of Shanghai University of Traditional Chinese
   Medicine (Grant No: 2021LK032); and Project funded by China Postdoctoral
   Science Foundation (Grant No: 2020M681365).},
Cited-References = {Bland DC, 2011, BRAIN INJURY, V25, P664, DOI 10.3109/02699052.2011.576306.
   Brehmer Y, 2007, DEV PSYCHOL, V43, P465, DOI 10.1037/0012-1649.43.2.465.
   Calautti C, 2001, NEUROREPORT, V12, P3883, DOI 10.1097/00001756-200112210-00005.
   Chang QY, 2018, NEURAL REGEN RES, V13, P573, DOI 10.4103/1673-5374.230272.
   Chavez LM, 2017, INT J MOL SCI, V18, DOI 10.3390/ijms18112270.
   Chen AZ, 2012, INT J MOL MED, V30, P791, DOI 10.3892/ijmm.2012.1074.
   Chollet Francois, 2013, Dialogues Clin Neurosci, V15, P67.
   Corrigan JD, 2014, J HEAD TRAUMA REHAB, V29, pE1, DOI 10.1097/HTR.0000000000000020.
   Cross DJ, 2015, BRAIN RES, V1618, P299, DOI 10.1016/j.brainres.2015.06.006.
   Engeroff T, 2018, NEUROSCIENCE, V388, P384, DOI 10.1016/j.neuroscience.2018.07.050.
   Faulkner JA, 2007, CLIN EXP PHARMACOL P, V34, P1091, DOI 10.1111/j.1440-1681.2007.04752.x.
   Feng Qing, 2019, Zhongguo Zhen Jiu, V39, P3, DOI 10.13703/j.0255-2930.2019.01.001.
   Feydy A, 2002, STROKE, V33, P1610, DOI 10.1161/01.STR.0000017100.68294.52.
   García-Panach J, 2011, J NEUROTRAUM, V28, P1707, DOI 10.1089/neu.2011.1851.
   Goble DJ, 2009, NEUROSCI BIOBEHAV R, V33, P271, DOI 10.1016/j.neubiorev.2008.08.012.
   Grady C, 2012, NAT REV NEUROSCI, V13, P491, DOI 10.1038/nrn3256.
   Gu Ting, 2020, Zhongguo Zhen Jiu, V40, P749, DOI 10.13703/j.0255-2930.20190521-0001.
   Hua XY, 2016, SCI REP-UK, V6, DOI 10.1038/srep18784.
   James S.L., 2019, LANCET NEUROL, V18, P56, DOI {[}10.1016/S1474-4422(18)30415-0, DOI 10.1016/S1474-4422(18)30415-0].
   Jones S, 2018, CLIN REHABIL, V32, P501, DOI 10.1177/0269215517736672.
   Kim YH, 2003, NEUROREPORT, V14, P1329, DOI 10.1097/01.wnr.0000078702.79393.9b.
   Kim YH, 2004, ARCH PHYS MED REHAB, V85, P1351, DOI 10.1016/j.apmr.2003.08.102.
   Koopmans GC, 2005, J NEUROTRAUM, V22, P214, DOI 10.1089/neu.2005.22.214.
   Li Fei, 2019, Zhongguo Zhen Jiu, V39, P1034, DOI 10.13703/j.0255-2930.2019.10.002.
   Li YM, 2015, BRAIN INJURY, V29, P981, DOI 10.3109/02699052.2014.989405.
   Liang SX, 2018, NEUROSCI BULL, V34, P715, DOI 10.1007/s12264-018-0266-y.
   Liu En-Tao, 2013, Zhongguo Zhong Xi Yi Jie He Za Zhi, V33, P1345.
   Liu J, 2018, TRIALS, V19, DOI 10.1186/s13063-018-2687-3.
   Liu ZK, 2018, J ETHNOPHARMACOL, V217, P11, DOI 10.1016/j.jep.2018.02.004.
   Mao L, 2020, ANN TRANSL MED, V8, DOI 10.21037/atm-20-7459.
   Marklund N, 2019, J INTERN MED, V285, P608, DOI 10.1111/joim.12900.
   Neumann M, 2009, J NEUROSCI METH, V176, P34, DOI 10.1016/j.jneumeth.2008.08.026.
   O'Neil-Pirozzi TM, 2018, J HEAD TRAUMA REHAB, V33, P237, DOI 10.1097/HTR.0000000000000365.
   Oujamaa L., 2009, Annals of Physical and Rehabilitation Medicine, V52, P269, DOI 10.1016/j.rehab.2008.10.003.
   Passow S, 2015, HUM BRAIN MAPP, V36, P2027, DOI 10.1002/hbm.22753.
   Pelled G, 2007, NEUROIMAGE, V37, P262, DOI 10.1016/j.neuroimage.2007.03.069.
   Pitzer C, 2016, MOL PAIN, V12, DOI 10.1177/1744806916656635.
   Rossini PM, 2003, LANCET NEUROL, V2, P493, DOI 10.1016/S1474-4422(03)00485-X.
   Schaechter JD, 2007, J ALTERN COMPLEM MED, V13, P527, DOI 10.1089/acm.2007.6316.
   Shen L, 2013, GENE THER, V20, P93, DOI 10.1038/gt.2012.7.
   Sperry MM, 2018, ANN BIOMED ENG, V46, P1001, DOI 10.1007/s10439-018-2022-x.
   Tambalo S, 2015, J NEUROSCI, V35, P10088, DOI 10.1523/JNEUROSCI.0540-15.2015.
   Vella MA, 2017, SURG CLIN N AM, V97, P1015, DOI 10.1016/j.suc.2017.06.003.
   Wang F, 2015, EVID-BASED COMPL ALT, V2015, DOI 10.1155/2015/692795.
   Wang W, 2015, SCI REP-UK, V5, DOI 10.1038/srep08664.
   Wu X, 2008, J TRAUMA, V64, P1313, DOI 10.1097/TA.0b013e318165c803.
   Xiao LY, 2018, NEUROMODULATION, V21, P762, DOI 10.1111/ner.12724.
   Zhang J, 2010, J NEUROTRAUM, V27, P35, DOI 10.1089/neu.2009.1049.
   Zuo F, 2012, EVID-BASED COMPL ALT, V2012, DOI 10.1155/2012/902413.},
Number-of-Cited-References = {49},
Times-Cited = {0},
Usage-Count-Last-180-days = {3},
Usage-Count-Since-2013 = {6},
Journal-ISO = {Front. Neurosci.},
Doc-Delivery-Number = {E1AI4},
Web-of-Science-Index = {Science Citation Index Expanded (SCI-EXPANDED)},
Unique-ID = {WOS:000972943500001},
OA = {gold, Green Published},
DA = {2024-01-02},
}

@article{ WOS:000593483900001,
Author = {Zhang, Xin-chang and Gu, Ya-hui and Xu, Wen-tao and Song, Yang-yang and
   Zhang, Ao and Zhang, Zhi-hui and Jiang, Si-yuan and Chang, Si-qi and Ni,
   Guang-xia},
Title = {Early Electroacupuncture Extends the rtPA Time Window to 6 h in a Male
   Rat Model of Embolic Stroke via the ERK1/2-MMP9 Pathway},
Journal = {NEURAL PLASTICITY},
Year = {2020},
Volume = {2020},
Month = {NOV 11},
Abstract = {Background. Recombinant tissue plasminogen activator (rtPA) is the only
   recommended pharmacological treatment for acute ischemic stroke, but it
   has a restricted therapeutic time window. When administered at time
   points greater than 4.5 h after stroke onset, rtPA disrupts the
   blood-brain barrier (BBB), which leads to serious brain edema and
   hemorrhagic transformation. Electroacupuncture (EA) exerts a
   neuroprotective effect on cerebral ischemia; however, researchers have
   not clearly determined whether EA increases the safety of thrombolysis
   and extends the therapeutic time window of rtPA administration following
   ischemic stroke. Objective. The present study was conducted to test the
   hypothesis that EA extends the therapeutic time window of rtPA for
   ischemic stroke in a male rat model of embolic stroke. Methods. SD rats
   were randomly divided into the sham operation group, model group, rtPA
   group, EA+rtPA group, and rtPA+MEK1/2 inhibitor group. An injection of
   rtPA was administered 6 h after ischemia. Rats were treated with EA at
   the Shuigou (GV26) and Neiguan (PC6) acupoints at 2 h after ischemia.
   Neurological function, infarct volume, BBB permeability, brain edema,
   and hemorrhagic transformation were assessed at 24 h after ischemia.
   Western blotting and immunofluorescence staining were performed to
   detect the levels of proteins involved in the ERK1/2 signaling pathway
   (MEK1/2 and ERK1/2), tight junction proteins (Claudin5 and ZO-1), and
   MMP9 in the ischemic penumbra at 24 h after stroke. Results. Delayed
   rtPA treatment aggravated hemorrhagic transformation and brain edema.
   However, treatment with EA plus rtPA significantly improved neurological
   function and reduced the infarct volume, hemorrhagic transformation,
   brain edema, and EB leakage in rats compared with rtPA alone. EA
   increased the levels of tight junction proteins, inhibited the
   activation of the ERK1/2 signaling pathway, and reduced MMP9
   overexpression induced by delayed rtPA thrombolysis. Conclusions. EA
   potentially represents an effective adjunct method to increase the
   safety of thrombolytic therapy and extend the therapeutic time window of
   rtPA administration following ischemic stroke. This neuroprotective
   effect may be mediated by the inhibition of the ERK1/2-MMP9 pathway and
   alleviation of the destruction of the BBB.},
Publisher = {HINDAWI LTD},
Address = {ADAM HOUSE, 3RD FLR, 1 FITZROY SQ, LONDON, W1T 5HF, ENGLAND},
Type = {Article},
Language = {English},
Affiliation = {Ni, GX (Corresponding Author), Nanjing Univ Chinese Med, Coll Acupuncture Moxibust \& Tuina, Nanjing 210023, Peoples R China.
   Ni, GX (Corresponding Author), Nanjing Univ Chinese Med, Minist Educ, Key Lab Acupuncture \& Med Res, Nanjing 210023, Peoples R China.
   Zhang, Xin-chang; Gu, Ya-hui; Xu, Wen-tao; Song, Yang-yang; Zhang, Ao; Zhang, Zhi-hui; Jiang, Si-yuan; Chang, Si-qi; Ni, Guang-xia, Nanjing Univ Chinese Med, Coll Acupuncture Moxibust \& Tuina, Nanjing 210023, Peoples R China.
   Zhang, Xin-chang; Gu, Ya-hui; Xu, Wen-tao; Song, Yang-yang; Zhang, Ao; Zhang, Zhi-hui; Jiang, Si-yuan; Chang, Si-qi; Ni, Guang-xia, Nanjing Univ Chinese Med, Minist Educ, Key Lab Acupuncture \& Med Res, Nanjing 210023, Peoples R China.},
DOI = {10.1155/2020/8851089},
Article-Number = {8851089},
ISSN = {2090-5904},
EISSN = {1687-5443},
Keywords-Plus = {TISSUE-PLASMINOGEN ACTIVATOR; CEREBRAL-ARTERY OCCLUSION; ACUTE
   ISCHEMIC-STROKE; HEMORRHAGIC TRANSFORMATION; NEUROLOGICAL DEFICITS;
   REPERFUSION INJURY; PROTEIN-KINASE; BRAIN-DAMAGE; BLOOD-FLOW; TPA},
Research-Areas = {Neurosciences \& Neurology},
Web-of-Science-Categories  = {Neurosciences},
Author-Email = {zhangxinchang1986@163.com
   251068248@qq.com
   185876457@qq.com
   475975096@qq.com
   stellazhangtcm@163.com
   1578664907@qq.com
   jiangsy0217@163.com
   564227469@qq.com
   xgn66@163.com},
Affiliations = {Nanjing University of Chinese Medicine; Nanjing University of Chinese
   Medicine},
ResearcherID-Numbers = {Song, Yangyi/HGU-4953-2022
   },
ORCID-Numbers = {Song, Yangyi/0000-0002-3649-014X
   Ni, Guang-xia/0000-0002-6775-5075
   zhang, xinchang/0000-0003-1517-7071},
Funding-Acknowledgement = {National Natural Science Foundation of China {[}81674067]; Open Projects
   of the Discipline of Chinese Medicine of Nanjing University of Chinese
   Medicine; Subject of Academic priority discipline of Jiangsu Higher
   Education Institutions {[}ZYX03KF013]},
Funding-Text = {This study was supported by the National Natural Science Foundation of
   China (NO. 81674067) and the Open Projects of the Discipline of Chinese
   Medicine of Nanjing University of Chinese Medicine Supported by the
   Subject of Academic priority discipline of Jiangsu Higher Education
   Institutions (NO. ZYX03KF013).},
Cited-References = {Allahtavakoli M, 2015, BASIC CLIN PHARMACOL, V117, P335, DOI 10.1111/bcpt.12413.
   {[}Anonymous], 2016, PLOS ONE.
   {[}Anonymous], 2018, TRANSL STROKE RES.
   {[}Anonymous], 2018, NEUROL RES.
   {[}Anonymous], 2019, FRONT NEUROL, DOI DOI 10.3389/fneur.2019.00673.
   Arai K, 2003, GLIA, V43, P254, DOI 10.1002/glia.10255.
   Ashwal S, 1998, STROKE, V29, P1037, DOI 10.1161/01.STR.29.5.1037.
   Balami JS, 2013, CNS NEUROL DISORD-DR, V12, P155.
   BEDERSON JB, 1986, STROKE, V17, P472, DOI 10.1161/01.STR.17.3.472.
   Belayev L, 1996, BRAIN RES, V739, P88, DOI 10.1016/S0006-8993(96)00815-3.
   Benjamin EJ, 2019, CIRCULATION, V139, pE56, DOI {[}10.1161/CIR.0000000000000659, 10.1161/CIR.0000000000000746].
   Chaturvedi M, 2014, MOL NEUROBIOL, V49, P563, DOI 10.1007/s12035-013-8538-z.
   Chaudhry K, 2010, NEUROSCI LETT, V474, P109, DOI 10.1016/j.neulet.2010.03.020.
   Chen HS, 2018, FREE RADICAL RES, V52, P1220, DOI 10.1080/10715762.2018.1521519.
   Chen W, 2017, CELL BIOSCI, V7, DOI 10.1186/s13578-017-0170-6.
   Chi LT, 2018, J CEREBR BLOOD F MET, V38, P479, DOI 10.1177/0271678X17697988.
   Copin JC, 2011, EUR J NEUROSCI, V34, P1085, DOI 10.1111/j.1460-9568.2011.07843.x.
   Deb Prabal, 2010, Pathophysiology, V17, P197, DOI 10.1016/j.pathophys.2009.12.001.
   DiNapoli VA, 2006, J NEUROSCI METH, V154, P233, DOI 10.1016/j.jneumeth.2005.12.026.
   Engelhorn T, 2004, J CEREBR BLOOD F MET, V24, P467, DOI 10.1097/00004647-200404000-00012.
   Fan MC, 2016, SCI REP-UK, V6, DOI 10.1038/srep25971.
   Fluri F, 2015, DRUG DES DEV THER, V9, P3445, DOI 10.2147/DDDT.S56071.
   GBD 2016 Causes of Death Collaborators, 2017, Lancet, V390, P1151, DOI {[}10.1016/S0140-6736(17)32152-9, 10.1016/S0140-6736(17)32152].
   Hawkins BT, 2005, PHARMACOL REV, V57, P173, DOI 10.1124/pr.57.2.4.
   Johnson CO, 2019, LANCET NEUROL, V18, P439, DOI {[}10.1016/S1474-4422(18)30443-5, 10.1016/S1474-4422(19)30034-1].
   Jung YS, 2016, J BIOMED SCI, V23, DOI 10.1186/s12929-016-0249-0.
   Kalani A, 2014, J CEREBR BLOOD F MET, V34, P1212, DOI 10.1038/jcbfm.2014.74.
   Kanazawa M, 2017, J ATHEROSCLER THROMB, V24, P240, DOI 10.5551/jat.RV16006.
   Keaney J, 2015, FEBS J, V282, P4067, DOI 10.1111/febs.13412.
   Kong TT, 2019, FRONT PHYSIOL, V10, DOI 10.3389/fphys.2019.01038.
   Lin RH, 2016, MOL MED REP, V14, P225, DOI 10.3892/mmr.2016.5227.
   Liu AJ, 2015, AM J CHINESE MED, V43, P1541, DOI 10.1142/S0192415X15500883.
   Liu Shimin, 2009, J Exp Stroke Transl Med, V2, P2.
   Lo EH, 2004, STROKE, V35, P354, DOI 10.1161/01.STR.0000115164.80010.8A.
   Long M, 2019, INFLAMMATION, V42, P1777, DOI 10.1007/s10753-019-01040-y.
   Lu YX, 2014, EUR J PHARMACOL, V728, P93, DOI 10.1016/j.ejphar.2014.01.066.
   Maddahi A, 2009, BMC NEUROSCI, V10, DOI 10.1186/1471-2202-10-56.
   Matusiewicz M, 2014, DIS MARKERS, V2014, DOI 10.1155/2014/643645.
   Mohamed SK, 2019, LIFE SCI, V227, P137, DOI 10.1016/j.lfs.2019.04.035.
   Mostajeran M, 2017, ACTA PHYSIOL, V219, P814, DOI 10.1111/apha.12632.
   Piccardi B, 2015, FRONT NEUROL, V6, DOI 10.3389/fneur.2015.00121.
   Powers WJ, 2019, STROKE, V50, pE344, DOI 10.1161/STR.0000000000000211.
   Qin ZY, 2007, STROKE, V38, P1362, DOI 10.1161/01.STR.0000259660.62865.eb.
   Reglödi D, 2003, BRAIN RES BULL, V59, P459, DOI 10.1016/S0361-9230(02)00962-0.
   Sang HF, 2017, TRANSL STROKE RES, V8, P597, DOI 10.1007/s12975-017-0552-4.
   Shin JA, 2015, BRAIN STRUCT FUNCT, V220, P13, DOI 10.1007/s00429-013-0632-5.
   Si ZH, 2019, J CELL MOL MED, V23, P2468, DOI 10.1111/jcmm.14120.
   Simao F, 2017, BLOOD, V129, P2280, DOI 10.1182/blood-2016-09-740670.
   Sun J, 2017, INT J MOL MED, V39, P1338, DOI 10.3892/ijmm.2017.2962.
   Wang HY, 2019, NITRIC OXIDE-BIOL CH, V91, P23, DOI 10.1016/j.niox.2019.07.004.
   Wang QC, 2019, EUR REV MED PHARMACO, V23, P5374, DOI 10.26355/eurrev\_201906\_18206.
   Wang YMF, 1998, NAT MED, V4, P228, DOI 10.1038/nm0298-228.
   Won S, 2014, J CEREBR BLOOD F MET, V34, P72, DOI 10.1038/jcbfm.2013.163.
   Xing Y, 2018, FRONT NEUROSCI-SWITZ, V12, DOI 10.3389/fnins.2018.00929.
   Xing Y, 2018, J MOL NEUROSCI, V66, P26, DOI 10.1007/s12031-018-1142-y.
   Yamashita T, 2009, J CEREBR BLOOD F MET, V29, P715, DOI 10.1038/jcbfm.2008.164.
   Yang Y, 2007, J CEREBR BLOOD F MET, V27, P697, DOI 10.1038/sj.jcbfm.9600375.
   Yepes M, 2009, TRENDS NEUROSCI, V32, P48, DOI 10.1016/j.tins.2008.09.006.
   Yi XY, 2019, BRAIN BEHAV, V9, DOI 10.1002/brb3.1294.
   Yu ZH, 2018, BRAIN RES, V1685, P9, DOI 10.1016/j.brainres.2018.01.036.
   Zarisfi M, 2017, BRAIN RES BULL, V134, P85, DOI 10.1016/j.brainresbull.2017.07.007.
   Zhang BY, 2020, NEURAL PLAST, V2020, DOI 10.1155/2020/8840675.
   Zhang L, 2015, NAT PROTOC, V10, P539, DOI 10.1038/nprot.2015.036.
   Zhang YM, 2014, EVID-BASED COMPL ALT, V2014, DOI 10.1155/2014/989340.
   Zhao HJ, 2018, RESTOR NEUROL NEUROS, V36, P301, DOI 10.3233/RNN-170722.
   Zheng HZ, 2016, NEURAL REGEN RES, V11, P1940, DOI 10.4103/1673-5374.197135.
   Zhou F, 2013, EVID-BASED COMPL ALT, V2013, DOI 10.1155/2013/804397.
   Zhou YF, 2019, BMC NEUROL, V19, DOI 10.1186/s12883-019-1418-z.
   Zou R, 2015, MOL MED REP, V12, P2027, DOI 10.3892/mmr.2015.3672.},
Number-of-Cited-References = {69},
Times-Cited = {0},
Usage-Count-Last-180-days = {4},
Usage-Count-Since-2013 = {15},
Journal-ISO = {Neural. Plast.},
Doc-Delivery-Number = {OX3QR},
Web-of-Science-Index = {Science Citation Index Expanded (SCI-EXPANDED)},
Unique-ID = {WOS:000593483900001},
OA = {gold},
DA = {2024-01-02},
}

@article{ WOS:000764122500006,
Author = {Jia, Huidong and He, Jia and Zhao, Lan and Hsu, Chia-Chen and Zhao,
   Xiaofeng and Du, Yuzheng and Han, Lin and Cui, Zhanfeng and Shi, Xuemin
   and Ye, Hua},
Title = {Combination of stem cell therapy and acupuncture to treat ischemic
   stroke: a prospective review},
Journal = {STEM CELL RESEARCH \& THERAPY},
Year = {2022},
Volume = {13},
Number = {1},
Month = {MAR 3},
Abstract = {Stroke is the second leading cause globally that leads to severe
   disability and death. Stem cell therapy has been developed over the
   recent years to treat stroke and diminish the mortality and disability
   rate of brain injuries. Acupuncture, which can activate endogenous
   recovery via physical stimuli, has been applied to enhance the recovery
   and rehabilitation of stroke patients. Attempts have been made to
   combine stem cell therapy and acupuncture to treat stroke patients and
   have shown the promising results. This prospective review will look into
   the possible mechanisms of stem cell therapy and acupuncture and intend
   to undercover the potential benefit of the combined therapy. It intends
   to bridge the modern emerging stem cell therapy and traditional
   acupuncture at cellular and molecular levels and to demonstrate the
   potential benefit to improve clinical outcomes.},
Publisher = {BMC},
Address = {CAMPUS, 4 CRINAN ST, LONDON N1 9XW, ENGLAND},
Type = {Review},
Language = {English},
Affiliation = {Ye, H (Corresponding Author), Oxford Suzhou Ctr Adv Res OSCAR, Bldg A,388 Ruo Shui Rd,Suzhou Ind Pk, Jiangsu, Peoples R China.
   Jia, Huidong; Cui, Zhanfeng; Ye, Hua, Oxford Suzhou Ctr Adv Res OSCAR, Bldg A,388 Ruo Shui Rd,Suzhou Ind Pk, Jiangsu, Peoples R China.
   He, Jia; Zhao, Lan; Zhao, Xiaofeng; Du, Yuzheng; Han, Lin; Shi, Xuemin, Tianjin Univ Tradit Chinese Med, Teaching Hosp 1, 88 Chang Ling Rd, Tianjin, Peoples R China.
   He, Jia; Zhao, Lan; Zhao, Xiaofeng; Du, Yuzheng; Han, Lin; Shi, Xuemin, Natl Clin Res Ctr Chinese Med Acupuncture \& Moxib, 88 Chang Ling Rd, Tianjin, Peoples R China.
   Jia, Huidong; Ye, Hua, Univ Oxford, Dept Engn Sci, Inst Biomed Engn, Roosevelt Dr, Oxford OX3 7DQ, England.},
DOI = {10.1186/s13287-022-02761-y},
Article-Number = {87},
EISSN = {1757-6512},
Keywords = {Ischemic stroke; Stem cell therapy (cytotherapy); Acupuncture;
   Combination therapy},
Keywords-Plus = {CEREBRAL-BLOOD-FLOW; DIRECTED DIFFERENTIATION; PROGENITOR CELLS;
   UP-REGULATION; IN-VITRO; ELECTROACUPUNCTURE; BRAIN; RECOVERY; NEURONS;
   RATS},
Research-Areas = {Cell Biology; Research \& Experimental Medicine},
Web-of-Science-Categories  = {Cell \& Tissue Engineering; Cell Biology; Medicine, Research \&
   Experimental},
Author-Email = {hua.ye@eng.ox.ac.uk},
Affiliations = {Tianjin University of Traditional Chinese Medicine; University of Oxford},
ORCID-Numbers = {Hsu, Chia-Chen/0000-0003-4408-8297
   Ye, Hua/0000-0001-7613-6041},
Funding-Acknowledgement = {Biotechnology and Biological Sciences Research Council, UK
   {[}BB/H008527/1]; National Key Research and Development Program of China
   {[}2019YFC0840709]; National Natural Science Foundation of China
   {[}82074533]; Science and Technology Program of Tianjin
   {[}18PLTCSY00060, 18PTLCSY00050]; Tianjin Natural Science Foundation
   {[}18JCYBJC92300]; Scientific Research Project of Tianjin Education
   Commission {[}2017KJ145]},
Funding-Text = {This project is supported by funding from the Biotechnology and
   Biological Sciences Research Council (BB/H008527/1), UK, National Key
   Research and Development Program of China (2019YFC0840709), National
   Natural Science Foundation of China (82074533), Science and Technology
   Program of Tianjin (18PLTCSY00060, 18PTLCSY00050), Tianjin Natural
   Science Foundation (18JCYBJC92300), and Scientific Research Project of
   Tianjin Education Commission (2017KJ145).},
Cited-References = {Abdullahi W, 2018, AM J PHYSIOL-CELL PH, V315, pC343, DOI 10.1152/ajpcell.00095.2018.
   Acupuncture, 2000, DERMATOL NURS, V12, P126.
   Ahn SM, 2019, MOL NEUROBIOL, V56, P157, DOI 10.1007/s12035-018-1067-z.
   Ana-Maria B., 2017, J STEM CELL RES THER, V7, P1.
   Appasani K, 2011, STEM CELLS BIOL REG, P3, DOI 10.1007/978-1-60761-860-7\_1.
   Arvidsson A, 2002, NAT MED, V8, P963, DOI 10.1038/nm747.
   Azzopardi D, 2014, NEW ENGL J MED, V371, P140, DOI 10.1056/NEJMoa1315788.
   Baez-Jurado E, 2019, MOL NEUROBIOL, V56, P5167, DOI 10.1007/s12035-018-1442-9.
   Banda E, 2016, METHODS MOL BIOL, V1307, P289, DOI 10.1007/7651\_2014\_67.
   Benjamin, 2018, CIRCULATION, V137, pE493, DOI 10.1161/CIR.0000000000000573.
   Bernardo ME, 2013, CELL STEM CELL, V13, P392, DOI 10.1016/j.stem.2013.09.006.
   Bhasin A, 2011, CEREBROVASC DIS EXTR, V1, P93, DOI 10.1159/000333381.
   Blanchette M, 2015, MECH DEVELOP, V138, P8, DOI 10.1016/j.mod.2015.07.007.
   Boukelmoune N, 2018, ACTA NEUROPATHOL COM, V6, DOI 10.1186/s40478-018-0644-8.
   Brott T, 2000, NEW ENGL J MED, V343, P710, DOI 10.1056/NEJM200009073431007.
   Chang QY, 2018, NEURAL REGEN RES, V13, P573, DOI 10.4103/1673-5374.230272.
   Chen JL, 2001, STROKE, V32, P2682, DOI 10.1161/hs1101.098367.
   Chen JQ, 2014, PLOS ONE, V9, DOI 10.1371/journal.pone.0096777.
   Chen LF, 2016, BMC COMPLEM ALTERN M, V16, DOI 10.1186/s12906-016-1193-y.
   Chen TY, 2021, BIOMATERIALS, V269, DOI 10.1016/j.biomaterials.2020.120608.
   Cheng Z, 2018, J NEUROINFLAMM, V15, DOI 10.1186/s12974-018-1153-1.
   Dai J, 2013, NEUROSCI LETT, V552, P124, DOI 10.1016/j.neulet.2013.07.044.
   Ding DC, 2007, NEUROBIOL DIS, V27, P339, DOI 10.1016/j.nbd.2007.06.010.
   Du YH, 2011, NEUROL RES, V33, P101, DOI 10.1179/016164110X12714125204317.
   Emdad L, 2012, STEM CELLS DEV, V21, P404, DOI 10.1089/scd.2010.0560.
   Fang J, 2019, STEM CELL TRANSL MED, V8, P14, DOI 10.1002/sctm.18-0012.
   Gelderblom M, 2014, FRONT CELL NEUROSCI, V8, DOI 10.3389/fncel.2014.00368.
   Guo ZZ, 2015, BRAIN INJURY, V29, P396, DOI 10.3109/02699052.2014.896944.
   Hao L, 2014, BIOMED RES INT-UK, V2014, DOI 10.1155/2014/468748.
   Harris VK, 2018, EBIOMEDICINE, V29, P23, DOI 10.1016/j.ebiom.2018.02.002.
   Hass R, 2011, CELL COMMUN SIGNAL, V9, DOI 10.1186/1478-811X-9-12.
   Hayakawa K, 2016, NATURE, V535, P551, DOI 10.1038/nature18928.
   Hu CX, 2018, J CELL MOL MED, V22, P1428, DOI 10.1111/jcmm.13492.
   Huang L, 2017, STEM CELL RES THER, V8, DOI 10.1186/s13287-017-0529-y.
   Iwasa SN, 2017, STEM CELLS INT, V2017, DOI 10.1155/2017/4276927.
   Jia Lan-Yu, 2019, Zhen Ci Yan Jiu, V44, P715, DOI 10.13702/j.1000-0607.180823.
   Jiang W, 2020, CELL PROLIFERAT, V53, DOI 10.1111/cpr.12712.
   Johnson CO, 2019, LANCET NEUROL, V18, P439, DOI {[}10.1016/S1474-4422(18)30443-5, 10.1016/S1474-4422(19)30034-1].
   Jung YS, 2016, J BIOMED SCI, V23, DOI 10.1186/s12929-016-0249-0.
   Kalladka D, 2016, LANCET, V388, P787, DOI 10.1016/S0140-6736(16)30513-X.
   Kaneko Y, 2012, PLOS ONE, V7, DOI 10.1371/journal.pone.0047583.
   Kang SK, 2012, STEM CELLS INT, V2012, DOI 10.1155/2012/342968.
   Kang TY, 2019, P NATL ACAD SCI USA, V116, P23551, DOI 10.1073/pnas.1913373116.
   Karp JM, 2009, CELL STEM CELL, V4, P206, DOI 10.1016/j.stem.2009.02.001.
   Kim YR, 2018, SCI REP-UK, V8, DOI 10.1038/s41598-018-20481-3.
   Kim YR, 2014, PLOS ONE, V9, DOI 10.1371/journal.pone.0090000.
   Kinnaird T, 2004, CIRC RES, V94, P678, DOI 10.1161/01.RES.0000118601.37875.AC.
   Lee HJ, 2010, NEUROSCI LETT, V481, P30, DOI 10.1016/j.neulet.2010.06.045.
   Ley K, 2007, NAT REV IMMUNOL, V7, P678, DOI 10.1038/nri2156.
   Li J, 2014, BMC COMPLEM ALTERN M, V14, DOI 10.1186/1472-6882-14-441.
   Li Rui-Yu, 2021, Zhongguo Zhen Jiu, V41, P257, DOI 10.13703/j.0255-2930.20200911-k0001.
   Liao SH, 2017, STEM CELLS INT, V2017, DOI 10.1155/2017/2193432.
   Lin RH, 2016, MOL MED REP, V14, P225, DOI 10.3892/mmr.2016.5227.
   Liu F, 2015, ACUPUNCT MED, V33, P478, DOI 10.1136/acupmed-2014-010728.
   Liu J, 2013, STEM CELL RES THER, V4, DOI 10.1186/scrt326.
   Liu J, 2019, ACUPUNCT MED, V37, P252, DOI 10.1136/acupmed-2017-011417.
   Liu SY, 2009, AM J CHINESE MED, V37, P483, DOI 10.1142/S0192415X09006990.
   Liu WL, 2016, INT J MOL MED, V37, P309, DOI 10.3892/ijmm.2015.2425.
   Liu XX, 2018, J TRADIT CHIN MED, V38, P95.
   Liu ZY, 2015, SCI REP-UK, V5, DOI 10.1038/srep09490.
   Lu L, 2016, SCI REP-UK, V6, DOI 10.1038/srep19521.
   Luo D, 2014, EVID-BASED COMPL ALT, V2014, DOI 10.1155/2014/962343.
   Mao Qing-Ju, 2012, Zhen Ci Yan Jiu, V37, P476.
   Marçola M, 2015, STEM CELLS INT, V2015, DOI 10.1155/2015/832649.
   Mena H, 2004, ACTA NEUROPATHOL, V108, P524, DOI 10.1007/s00401-004-0918-z.
   Mezey É, 2003, P NATL ACAD SCI USA, V100, P1364, DOI 10.1073/pnas.0336479100.
   Mozaffarian D, 2015, CIRCULATION, V131, pE29, DOI 10.1161/CIR.0000000000000152.
   Muir KW, 2020, J NEUROL NEUROSUR PS, V91, P396, DOI 10.1136/jnnp-2019-322515.
   Peng L, 2018, CLIN REHABIL, V32, P429, DOI 10.1177/0269215517729528.
   Ploughman M, 2009, STROKE, V40, P1490, DOI 10.1161/STROKEAHA.108.531806.
   Powers WJ, 2019, STROKE, V50, pE344, DOI 10.1161/STR.0000000000000211.
   Prigione I, 2009, STEM CELLS, V27, P693, DOI 10.1634/stemcells.2008-0687.
   Prockop DJ, 2013, STEM CELLS, V31, P2042, DOI 10.1002/stem.1400.
   Rosenkranz K, 2011, ANN ANAT, V193, P371, DOI 10.1016/j.aanat.2011.03.005.
   Rosová I, 2008, STEM CELLS, V26, P2173, DOI 10.1634/stemcells.2007-1104.
   Sart S, 2015, OXID MED CELL LONGEV, V2015, DOI 10.1155/2015/105135.
   Schraufstatter IU, 2015, WORLD J STEM CELLS, V7, P1090, DOI 10.4252/wjsc.v7.i8.1090.
   Schraufstatter IU, 2009, J IMMUNOL, V182, P3827, DOI 10.4049/jimmunol.0803055.
   Selway Laura D, 2010, Adv Neonatal Care, V10, P60, DOI 10.1097/ANC.0b013e3181d54b30.
   Shao Y, 2020, MEDICINE, V99, DOI 10.1097/MD.0000000000020096.
   Shi L, 2017, NEURAL REGEN RES, V12, P2000, DOI 10.4103/1673-5374.221156.
   Shi YC, 2012, NAT PROTOC, V7, P1836, DOI 10.1038/nprot.2012.116.
   Shin S, 2019, BMC COMPLEM ALTERN M, V19, DOI 10.1186/s12906-019-2468-x.
   Si JW, 2015, WORLD J STEM CELLS, V7, P149, DOI 10.4252/wjsc.v7.i1.149.
   Sinden JD, 2017, STEM CELLS DEV, V26, P933, DOI 10.1089/scd.2017.0009.
   Sironi F, 2017, STEM CELL RES, V25, P166, DOI 10.1016/j.scr.2017.11.005.
   Souvenir R, 2015, CURR MED CHEM, V22, P1205, DOI 10.2174/0929867322666150114152134.
   Su XT, 2020, OXID MED CELL LONGEV, V2020, DOI 10.1155/2020/7875396.
   Su X, 2019, INT J MOL MED, V43, P221, DOI 10.3892/ijmm.2018.3981.
   Swistowski A, 2010, STEM CELLS, V28, P1893, DOI 10.1002/stem.499.
   Taguchi A, 2004, J CLIN INVEST, V114, P330, DOI 10.1172/jci200420622.
   Tang GH, 2014, STEM CELLS, V32, P3150, DOI 10.1002/stem.1808.
   Tang YW, 2017, CELL DEATH DIS, V8, DOI 10.1038/cddis.2017.504.
   Uccelli A, 2006, EUR J IMMUNOL, V36, P2566, DOI 10.1002/eji.200636416.
   Uhlendorf TL, 2017, CELL TRANSPLANT, V26, P259, DOI 10.3727/096368916X693527.
   Ullah M, 2019, ISCIENCE, V15, P421, DOI 10.1016/j.isci.2019.05.004.
   Wan B, 2020, EXP THER MED, V19, P545, DOI 10.3892/etm.2019.8248.
   Wang Jin-Hai, 2019, Zhen Ci Yan Jiu, V44, P183, DOI 10.13702/j.1000-0607.180046.
   Wang Jin-Hai, 2018, Zhen Ci Yan Jiu, V43, P556, DOI 10.13702/j.1000-0607.170532.
   Wang LQ, 2014, CNS NEUROSCI THER, V20, P317, DOI 10.1111/cns.12216.
   Wang Qiong, 2018, Zhen Ci Yan Jiu, V43, P146, DOI 10.13702/j.1000-0607.170372.
   Wen CY, 2020, NEUROTOX RES, V38, P59, DOI 10.1007/s12640-020-00178-0.
   Wen Y, 2014, J BIOTECHNOL, V188, P122, DOI 10.1016/j.jbiotec.2014.07.453.
   Willerth SM, 2011, STEM CELL RES THER, V2, DOI 10.1186/scrt58.
   Wu ZQ, 2015, MOL MED REP, V11, P4438, DOI 10.3892/mmr.2015.3253.
   Xia LJ, 2019, STEM CELL RES THER, V10, DOI 10.1186/s13287-019-1326-6.
   Xie CC, 2016, BRAIN RES, V1648, P119, DOI 10.1016/j.brainres.2016.07.038.
   Xing Y, 2018, J MOL NEUROSCI, V66, P26, DOI 10.1007/s12031-018-1142-y.
   Xu H, 2014, PLOS ONE, V9, DOI 10.1371/journal.pone.0097488.
   Xu J, 2020, AM J CHINESE MED, V48, P1787, DOI 10.1142/S0192415X20500895.
   Xu MM, 2018, COCHRANE DB SYST REV, DOI 10.1002/14651858.CD003317.pub3.
   Xue XH, 2014, NEUROSCI LETT, V558, P14, DOI 10.1016/j.neulet.2013.10.029.
   Yang A, 2016, COCHRANE DB SYST REV, DOI 10.1002/14651858.CD004131.pub3.
   Yang ZX, 2017, NEURAL REGEN RES, V12, P1308, DOI 10.4103/1673-5374.213551.
   Yang ZX, 2013, J TRADIT CHIN MED, V33, P779, DOI 10.1016/S0254-6272(14)60012-1.
   Yu HB, 2014, NEURAL REGEN RES, V9, P84, DOI 10.4103/1673-5374.125334.
   Zhang BL, 2019, WIEN KLIN WOCHENSCHR, V131, P221, DOI 10.1007/s00508-019-1478-5.
   Zhang CH, 2016, NEURAL REGEN RES, V11, P285, DOI 10.4103/1673-5374.177737.
   Zhang JJ, 2017, ONCOTARGET, V8, P102067, DOI 10.18632/oncotarget.22155.
   Zhang SH, 2015, STROKE, V46, P1301, DOI 10.1161/STROKEAHA.114.007659.
   Zhang Tian-sheng, 2007, Zhen Ci Yan Jiu, V32, P234.
   Zhang XY, 2019, MEDICINE, V98, DOI 10.1097/MD.0000000000015894.
   Zhang XZ, 2014, NEUROCHEM INT, V65, P23, DOI 10.1016/j.neuint.2013.12.004.
   Zhang Y, 2015, J ETHNOPHARMACOL, V172, P124, DOI 10.1016/j.jep.2015.06.032.
   Zhang Y, 2018, ACUPUNCT MED, V36, P401, DOI 10.1136/acupmed-2016-011353.
   Zhao Cui, 2015, Zhonghua Er Ke Za Zhi, V53, P390.
   Zhao L, 2017, MOL NEUROBIOL, V54, P5120, DOI 10.1007/s12035-016-0054-5.
   Zheng HZ, 2016, NEURAL REGEN RES, V11, P1940, DOI 10.4103/1673-5374.197135.
   Zheng WM, 2013, J NEUROTRAUM, V30, P1872, DOI 10.1089/neu.2010.1579.
   Zhu W, 2017, J NEUROIMMUNE PHARM, V12, P575, DOI 10.1007/s11481-017-9747-4.
   Zuo T, 2017, NEUROSCI LETT, V661, P41, DOI 10.1016/j.neulet.2017.06.043.},
Number-of-Cited-References = {131},
Times-Cited = {4},
Usage-Count-Last-180-days = {18},
Usage-Count-Since-2013 = {42},
Journal-ISO = {Stem Cell Res. Ther.},
Doc-Delivery-Number = {ZM1JY},
Web-of-Science-Index = {Science Citation Index Expanded (SCI-EXPANDED)},
Unique-ID = {WOS:000764122500006},
OA = {Green Published, gold},
DA = {2024-01-02},
}

@article{ WOS:000722753400005,
Author = {Liang, Runyu and Tang, Qiang and Song, Wenjing and Zhang, Mei and Teng,
   Lili and Kang, Yuying and Zhu, Luwen},
Title = {Electroacupuncture Preconditioning Reduces Oxidative Stress in the Acute
   Phase of Cerebral Ischemia-Reperfusion in Rats by Regulating Iron
   Metabolism Pathways},
Journal = {EVIDENCE-BASED COMPLEMENTARY AND ALTERNATIVE MEDICINE},
Year = {2021},
Volume = {2021},
Month = {NOV 8},
Abstract = {Background. Oxidative stress is an important mechanism of cerebral
   ischemia-reperfusion injury. Ferroptosis caused by iron overload after
   cerebral ischemia-reperfusion is considered a common cause of oxidative
   stress. Many recent studies have shown that electroacupuncture (EA) can
   regulate the expression of inflammatory factors, and the use of
   electroacupuncture preconditioning can produce a protective effect,
   which can reduce injury after cerebral ischemia and reperfusion. We
   aimed to assess whether EA could be used to reduce oxidative stress.
   Methods. The oxidative stress level of rats during the acute phase of
   cerebral ischemia and reperfusion was assessed with and without
   preconditioning with EA. Molecular biology methods were used to detect
   iron metabolism and oxidative stress-related proteins. Results. Rats
   that had EA preconditioning had lower infarct volumes than rats in the
   control group. Furthermore, western blot analysis showed that the
   expression of iron metabolism-related protein FPN-1 was higher in the
   intervention group than in the model group after reperfusion. In this
   regard, further investigation also demonstrated higher expression of
   glutathione and glutathione peroxidase-4, and lower reactive oxygen
   species values in the brain tissue of the EA group were compared with
   those of the control group rats. Conclusions. Electroacupuncture
   preconditioning can reduce oxidative stress after cerebral
   ischemia-reperfusion by regulating iron overload.},
Publisher = {HINDAWI LTD},
Address = {ADAM HOUSE, 3RD FLR, 1 FITZROY SQ, LONDON, W1T 5HF, ENGLAND},
Type = {Article},
Language = {English},
Affiliation = {Zhu, LW (Corresponding Author), Heilongjiang Univ Chinese Med, Affiliated Hosp 4, Harbin, Heilongjiang, Peoples R China.
   Liang, Runyu; Song, Wenjing; Zhang, Mei; Teng, Lili, Heilongjiang Univ Chinese Med, Harbin, Heilongjiang, Peoples R China.
   Tang, Qiang; Kang, Yuying, Heilongjiang Univ Chinese Med, Affiliated Hosp 2, Harbin, Heilongjiang, Peoples R China.
   Zhu, Luwen, Heilongjiang Univ Chinese Med, Affiliated Hosp 4, Harbin, Heilongjiang, Peoples R China.},
DOI = {10.1155/2021/3056963},
Article-Number = {3056963},
ISSN = {1741-427X},
EISSN = {1741-4288},
Keywords-Plus = {STROKE; ACUPUNCTURE; MECHANISM; HEPCIDIN; INJURY},
Research-Areas = {Integrative \& Complementary Medicine},
Web-of-Science-Categories  = {Integrative \& Complementary Medicine},
Author-Email = {siatic@live.cn
   tangqiang1963@163.com
   1229932988@qq.com
   1418170446@qq.com
   1586071058@qq.com
   1063454067@qq.com
   zhuluwen1983@126.com},
Affiliations = {Heilongjiang University of Chinese Medicine; Heilongjiang University of
   Chinese Medicine; Heilongjiang University of Chinese Medicine},
ResearcherID-Numbers = {Song, Wenjing/AGB-1735-2022
   zhang, yu/HNS-5948-2023
   },
ORCID-Numbers = {Song, Wenjing/0000-0001-7618-6022
   Teng, Lili/0000-0002-8995-1931
   Zhu, Luwen/0000-0003-4638-7004},
Funding-Acknowledgement = {National Natural Science Foundation of China {[}82174477]; Young Talents
   Promotion Project of the China Association of Traditional Chinese
   Medicine {[}CACM-2019-QNRC2-B04]; Outstanding Cultivation Fund of
   Heilongjiang University of Traditional Chinese Medicine {[}2019JC03]},
Funding-Text = {-e authors are grateful to Qiang Tang, PhD, and Luwen Zhu, PhD, for
   their helpful assistance. -is work was supported by the National Natural
   Science Foundation of China (82174477), Young Talents Promotion Project
   of the China Association of Traditional Chinese Medicine
   (CACM-2019-QNRC2-B04), and Outstanding Cultivation Fund of Heilongjiang
   University of Traditional Chinese Medicine (No. 2019JC03).},
Cited-References = {Billesbolle CB, 2020, NATURE, V586, P807, DOI 10.1038/s41586-020-2668-z.
   Campbell BCV, 2020, LANCET, V396, P129, DOI 10.1016/S0140-6736(20)31179-X.
   Cao BQ, 2021, NEURAL REGEN RES, V16, P944, DOI 10.4103/1673-5374.297061.
   Chamorro A, 2016, LANCET NEUROL, V15, P869, DOI 10.1016/S1474-4422(16)00114-9.
   Chang QY, 2018, NEURAL REGEN RES, V13, P573, DOI 10.4103/1673-5374.230272.
   Chavez LM, 2017, INT J MOL SCI, V18, DOI 10.3390/ijms18112270.
   Daher R, 2019, WORLD J CLIN CASES, V7, P1926, DOI 10.12998/wjcc.v7.i15.1926.
   Ding H, 2011, PLOS ONE, V6, DOI 10.1371/journal.pone.0025324.
   Eltzschig HK, 2011, NAT MED, V17, P1391, DOI 10.1038/nm.2507.
   Ford G, 2006, BRAIN RES, V1071, P226, DOI 10.1016/j.brainres.2005.11.090.
   Fu Y, 2015, NAT REV NEUROL, V11, P524, DOI 10.1038/nrneurol.2015.144.
   Guo TW, 2014, EVID-BASED COMPL ALT, V2014, DOI 10.1155/2014/369158.
   Hossmann KA, 2012, J CEREBR BLOOD F MET, V32, P1310, DOI 10.1038/jcbfm.2011.186.
   Hsieh CL, 2006, AM J CHINESE MED, V34, P351, DOI 10.1142/S0192415X06003886.
   Jung YS, 2016, J BIOMED SCI, V23, DOI 10.1186/s12929-016-0249-0.
   Kajarabille N, 2019, INT J MOL SCI, V20, DOI 10.3390/ijms20194968.
   Kanamori Y, 2019, VITAM HORM, V110, P143, DOI 10.1016/bs.vh.2019.01.007.
   Li GD, 2021, FRONT NEUROL, V12, DOI 10.3389/fneur.2021.619043.
   Li ZF, 2021, ACUPUNCT MED, V39, P146, DOI 10.1177/0964528420920297.
   Liu R, 2020, EVID-BASED COMPL ALT, V2020, DOI 10.1155/2020/8163052.
   Long M, 2019, INFLAMMATION, V42, P1777, DOI 10.1007/s10753-019-01040-y.
   Lu YF, 2019, ADV MATER, V31, DOI 10.1002/adma.201808361.
   Ma R, 2020, BIOMED PHARMACOTHER, V131, DOI 10.1016/j.biopha.2020.110686.
   Ma Z, 2019, FRONT CELL NEUROSCI, V13, DOI 10.3389/fncel.2019.00537.
   Maiorino M, 2018, ANTIOXID REDOX SIGN, V29, P61, DOI 10.1089/ars.2017.7115.
   Mei ZG, 2020, AGING-US, V12, P13187, DOI 10.18632/aging.103420.
   Morris GP, 2016, PLOS ONE, V11, DOI 10.1371/journal.pone.0148503.
   Park YW, 2019, J TRADIT CHIN MED, V39, P833.
   Proneth B, 2019, CELL DEATH DIFFER, V26, P14, DOI 10.1038/s41418-018-0173-9.
   Sakai S, 2019, NEUROCHEM INT, V130, DOI 10.1016/j.neuint.2018.10.013.
   Shi KB, 2021, CIRC RES, V128, P62, DOI 10.1161/CIRCRESAHA.120.317596.
   Shi YY, 2021, FRONT AGING NEUROSCI, V13, DOI 10.3389/fnagi.2021.680706.
   Stoll G, 2019, NAT REV NEUROL, V15, P473, DOI 10.1038/s41582-019-0221-1.
   Su XT, 2020, OXID MED CELL LONGEV, V2020, DOI 10.1155/2020/7875396.
   Sun ZG, 2019, BRAIN BEHAV, V9, DOI 10.1002/brb3.1370.
   Ursini F, 2020, FREE RADICAL BIO MED, V152, P175, DOI 10.1016/j.freeradbiomed.2020.02.027.
   Valko M, 2016, ARCH TOXICOL, V90, P1, DOI 10.1007/s00204-015-1579-5.
   Wang MM, 2020, FRONT CELL NEUROSCI, V14, DOI 10.3389/fncel.2020.00134.
   Ward DM, 2019, ANNU REV PHYSIOL, V81, P453, DOI 10.1146/annurev-physiol-020518-114742.
   Wolstencroft K, 2017, NUCLEIC ACIDS RES, V45, pD404, DOI 10.1093/nar/gkw1032.
   Yang A, 2016, COCHRANE DB SYST REV, DOI 10.1002/14651858.CD004131.pub3.
   Yao SQ, 2020, J MOL NEUROSCI, V70, P1871, DOI 10.1007/s12031-020-01580-1.
   Yu BH, 2020, EVID-BASED COMPL ALT, V2020, DOI 10.1155/2020/6415083.
   Zhang DL, 2018, BLOOD, V132, P2078, DOI 10.1182/blood-2018-04-842997.
   Zhu LW, 2021, ACUPUNCTURE ELECTRO, V46, P357, DOI 10.3727/036012921X16237619666067.},
Number-of-Cited-References = {45},
Times-Cited = {4},
Usage-Count-Last-180-days = {5},
Usage-Count-Since-2013 = {29},
Journal-ISO = {Evid.-based Complement Altern. Med.},
Doc-Delivery-Number = {XD5MR},
Web-of-Science-Index = {Science Citation Index Expanded (SCI-EXPANDED)},
Unique-ID = {WOS:000722753400005},
OA = {gold, Green Published},
DA = {2024-01-02},
}

@article{ WOS:000351783300026,
Author = {Zhang, Dong-shu and Liu, Yuan-liang and Zhu, Dao-qi and Huang, Xiao-jing
   and Luo, Chao-hua},
Title = {Point application with <i>Angong Niuhuang</i> sticker protects
   hippocampal and cortical neurons in rats with cerebral ischemia},
Journal = {NEURAL REGENERATION RESEARCH},
Year = {2015},
Volume = {10},
Number = {2},
Pages = {286-291},
Month = {FEB},
Abstract = {Angong Niuhuang pill, a Chinese materia medica preparation, can improve
   neurological functions after acute ischemic stroke. Because of its
   inconvenient application and toxic components (Cinnabaris and Realgar),
   we used transdermal enhancers to deliver Angong Niuhuang pill by modern
   technology, which expanded the safe dose range and clinical indications.
   In this study, Angong Niuhuang stickers administered at different point
   application doses (1.35, 2.7, and 5.4 g/kg) were administered to the
   Dazhui (DU14), Qihai (RN6) and Mingmen (DU4) of rats with chronic
   cerebral ischemia, for 4 weeks. The Morris water maze was used to
   determine the learning and memory ability of rats. Hematoxylin-eosin
   staining and Nissl staining were used to observe neuronal damage of the
   cortex and hippocampal CA1 region in rats with chronic cerebral
   ischemia. The middle- and high-dose point application of Angong Niuhuang
   stickers attenuated neuronal damage in the cortex and hippocampal CA1
   region, and improved the memory of rats with chronic cerebral ischemia
   with an efficacy similar to interventions by electroacupuncture at
   Dazhui (DU14), Qihai (RN6) and Mingmen (DU4). Our experimental findings
   indicate that point application with Angong Niuhuang stickers can
   improve cognitive function after chronic cerebral ischemia in rats and
   is neuroprotective with an equivalent efficacy to acupuncture.},
Publisher = {WOLTERS KLUWER MEDKNOW PUBLICATIONS},
Address = {WOLTERS KLUWER INDIA PVT LTD , A-202, 2ND FLR, QUBE, C T S  NO 1498A-2
   VILLAGE MAROL, ANDHERI EAST, MUMBAI, 400059, INDIA},
Type = {Article},
Language = {English},
Affiliation = {Zhang, DS (Corresponding Author), Southern Med Univ, Coll Tradit Chinese Med, Guangzhou, Guangdong, Peoples R China.
   Zhang, Dong-shu; Liu, Yuan-liang; Zhu, Dao-qi; Huang, Xiao-jing; Luo, Chao-hua, Southern Med Univ, Coll Tradit Chinese Med, Guangzhou, Guangdong, Peoples R China.},
DOI = {10.4103/1673-5374.152384},
ISSN = {1673-5374},
EISSN = {1876-7958},
Keywords = {nerve regeneration; cerebral ischemia; point application; Angong
   Niuhuang sticker; brain injury; neurological functions; acupuncture;
   traditional Chinese medicine; NSFC grants; neural regeneration},
Research-Areas = {Cell Biology; Neurosciences \& Neurology},
Web-of-Science-Categories  = {Cell Biology; Neurosciences},
Author-Email = {nyzds@sina.com},
Affiliations = {Southern Medical University - China},
ResearcherID-Numbers = {Zhu, Daoqi/JAD-0523-2023
   },
ORCID-Numbers = {Zhu, Daoqi/0000-0001-8948-6972},
Funding-Acknowledgement = {National Natural Science Foundation of China {[}81403458]; Cultivation
   Project Foundation for Youth Technological Talents of Southern Medical
   University {[}B1012015]},
Funding-Text = {This study was supported by the National Natural Science Foundation of
   China, No. 81403458 and a grant from Cultivation Project Foundation for
   Youth Technological Talents of Southern Medical University, No.
   B1012015.},
Cited-References = {Bains JS, 1997, BRAIN RES REV, V25, P335, DOI 10.1016/S0165-0173(97)00045-3.
   Chen J, 2014, ZHONGYIYAOI DAOBAO, V3, P18.
   Cui AY, 2012, ZHONGGUO SHIYAN FANG, V18, P341.
   Dai FW, 2009, HAIXIA YAOXUE, V21, P191.
   Farkas E, 2001, PROG NEUROBIOL, V64, P575, DOI 10.1016/S0301-0082(00)00068-X.
   Feng M, 2011, LIAONING ZHONGYI ZAZ, V38, P2170.
   {[}冯士军 Feng Shijun], 2013, {[}中国组织工程研究, Chinese Journal of Tissue Engineering Research], V17, P23.
   Hua CL, 2011, ZHONHHUO ZHONYI JIZH, V20, P626.
   Kim JH, 2013, BMC COMPLEM ALTERN M, V13, DOI 10.1186/1472-6882-13-22.
   Kong FS, 2008, STUDY EFFECTS MECH A.
   Li Z., 2010, EXPT ACUPUNCTURE SCI.
   LONGA EZ, 1989, STROKE, V20, P84, DOI 10.1161/01.STR.20.1.84.
   Sarti C, 2002, J NEUROL SCI, V203, P263, DOI 10.1016/S0022-510X(02)00302-7.
   Sun L, 2004, ZHONGFENG SHENJING J, V21, P403.
   {[}王敏 Wang Min], 2013, {[}中国组织工程研究, Chinese Journal of Tissue Engineering Research], V17, P1212.
   Yan TT, 1999, ZHONGGUO YIYUAN YAO, V19, P256.
   Yang YH, 2007, IEEE ASIAN SOLID STA, P26.
   Yuan Q, 2006, ACAD FEATURES JINRUI.
   Zhang DS, 2013, 100 DAYS MASTER ACUP.
   Zhang DS, 2008, ZHEJINAG ZHONGYI ZAZ, V43, P200.
   Zhang DS, 2012, XINZHONGYI, V44, P116.
   Zhang DS, 2008, EXPT CLIN RES POINT.
   Zhang DS, 2012, JINS 3 MEEDLE THERAP.
   {[}张海宁 ZHANG Hai-ning], 2009, {[}中风与神经疾病杂志, Journal of Apoplexy and Nervous Diseases], V26, P37.
   {[}赵雍 Zhao Yong], 2002, {[}中国中西医结合杂志, Chinese Journal of Integrated Traditional and Western Medicine], V22, P684.},
Number-of-Cited-References = {25},
Times-Cited = {14},
Usage-Count-Last-180-days = {1},
Usage-Count-Since-2013 = {32},
Journal-ISO = {Neural Regen. Res.},
Doc-Delivery-Number = {CE4EG},
Web-of-Science-Index = {Science Citation Index Expanded (SCI-EXPANDED)},
Unique-ID = {WOS:000351783300026},
OA = {gold, Green Published},
DA = {2024-01-02},
}

@article{ WOS:000567141400001,
Author = {Liu, Rong and Xu, Neng-Gui and Yi, Wei and Ji, Chang},
Title = {Electroacupuncture Attenuates Inflammation after Ischemic Stroke by
   Inhibiting NF-<i>κ</i>B-Mediated Activation of Microglia},
Journal = {EVIDENCE-BASED COMPLEMENTARY AND ALTERNATIVE MEDICINE},
Year = {2020},
Volume = {2020},
Month = {AUG 19},
Abstract = {Microglial activation and microglia-mediated inflammation play an
   important role in the occurrence, development, and outcome of stroke.
   Brain injury induces the activation and release of proinflammatory
   cytokines such as tumor necrosis factor-alpha (TNF-alpha), interleukin-
   (IL-) 1 beta, and IL-6. Many studies have confirmed that acupuncture is
   effective in treating ischemic stroke. However, its protective mechanism
   against ischemic brain injury is complex and multifactorial. In this
   study, we observed the effects of electroacupuncture at Baihui (GV20)
   and Dazhui (GV14) on microglial activation and inflammation in the
   cortical ischemic penumbra (IP) of permanent middle cerebral artery
   occlusion (pMCAO) rats. It was found that electroacupuncture inhibited
   the degeneration and necrosis of microglia in the cortical IP and
   ameliorated mitochondrial damage. Immunofluorescence and western blot
   analysis showed that microglia were in a resting state or weakly
   activated in the normal brain. After cerebral ischemia, the expression
   of microglial markers (Iba-1 and CD11b) increased, and NF-kappa B p65,
   IL-1 beta, and TNF-alpha expression gradually increased. The dynamic
   changes were generally temporally consistent. Electroacupuncture
   downregulated the expressions of Iba-1 and CD11b. Additionally, it
   inhibited the expression of NF-kappa B p65, IL-1 beta, and TNF-alpha and
   reduced the conversion of microglia to the M1 phenotype after ischemia.
   Electroacupuncture regulated the activation of microglia and
   microglia-mediated inflammation after cerebral ischemia, confirming the
   relevant theories regarding the effect of acupuncture treatment on
   cerebral ischemia and guiding clinical practice.},
Publisher = {HINDAWI LTD},
Address = {ADAM HOUSE, 3RD FLR, 1 FITZROY SQ, LONDON, W1T 5HF, ENGLAND},
Type = {Article},
Language = {English},
Affiliation = {Liu, R (Corresponding Author), Guangzhou Univ Chinese Med, Clin Coll Acu Moxi \& Rehabil, Guangzhou 510006, Peoples R China.
   Liu, Rong; Xu, Neng-Gui; Yi, Wei, Guangzhou Univ Chinese Med, Clin Coll Acu Moxi \& Rehabil, Guangzhou 510006, Peoples R China.
   Ji, Chang, Guangzhou Univ Chinese Med, South China Res Ctr Acupuncture \& Moxibust, Guangzhou 510006, Peoples R China.},
DOI = {10.1155/2020/8163052},
Article-Number = {8163052},
ISSN = {1741-427X},
EISSN = {1741-4288},
Keywords-Plus = {ACUPUNCTURE THERAPY; RATS; NEUROINFLAMMATION; POLARIZATION; INJURY;
   REPERFUSION; IMPAIRMENT; MECHANISMS; PATHWAY; BRAIN},
Research-Areas = {Integrative \& Complementary Medicine},
Web-of-Science-Categories  = {Integrative \& Complementary Medicine},
Author-Email = {liurong@gzucm.edu.cn},
Affiliations = {Guangzhou University of Chinese Medicine; Guangzhou University of
   Chinese Medicine},
ORCID-Numbers = {Liu, Rong/0000-0002-4516-2690},
Funding-Acknowledgement = {National Natural Science Foundation of China, NSFC {[}81704172]; Young
   Talent Training Project of Guangzhou University of Traditional Chinese
   Medicine {[}QNYC20170109]},
Funding-Text = {The present study was supported by the National Natural Science
   Foundation of China, NSFC (no. 81704172) and the Young Talent Training
   Project of Guangzhou University of Traditional Chinese Medicine
   (QNYC20170109).},
Cited-References = {Chavez LM, 2017, INT J MOL SCI, V18, DOI 10.3390/ijms18112270.
   Chen Y, 2012, BRAIN RES, V1432, P36, DOI 10.1016/j.brainres.2011.11.002.
   Cianciulli A, 2020, BIOMOLECULES, V10, DOI 10.3390/biom10010137.
   Graeber MB, 2010, SCIENCE, V330, P783, DOI 10.1126/science.1190929.
   Graeber MB, 2010, ACTA NEUROPATHOL, V119, P89, DOI 10.1007/s00401-009-0622-0.
   Guruswamy R, 2017, INT J MOL SCI, V18, DOI 10.3390/ijms18030496.
   Han BB, 2015, INT J CLIN EXP PATHO, V8, P11199.
   Hu XM, 2012, STROKE, V43, P3063, DOI 10.1161/STROKEAHA.112.659656.
   Jayaraj RL, 2019, J NEUROINFLAMM, V16, DOI 10.1186/s12974-019-1516-2.
   Jiang J, 2017, FRONT MOL NEUROSCI, V10, DOI 10.3389/fnmol.2017.00363.
   Jolivel V, 2015, ACTA NEUROPATHOL, V129, P279, DOI 10.1007/s00401-014-1372-1.
   Kluge MG, 2017, GLIA, V65, P1885, DOI 10.1002/glia.23201.
   Lan L, 2013, INT J MOL MED, V31, P75, DOI 10.3892/ijmm.2012.1184.
   Lan X, 2017, NAT REV NEUROL, V13, P420, DOI 10.1038/nrneurol.2017.69.
   Li X, 2013, INT REV NEUROBIOL, V111, P159, DOI 10.1016/B978-0-12-411545-3.00008-0.
   {[}刘荣 Liu Rong], 2018, {[}中华中医药杂志, China Journal of Traditional Chinese Medicine and Pharmacy], V33, P3276.
   Liu R, 2012, J TRADIT CHIN MED, V32, P465, DOI 10.1016/S0254-6272(13)60056-4.
   Liu R, 2012, NEURAL REGEN RES, V7, P457, DOI 10.3969/j.issn.1673-5374.2012.06.009.
   Liu R, 2019, J IMMUNOL, V202, P1704, DOI 10.4049/jimmunol.1801166.
   Liu WL, 2016, LIFE SCI, V151, P313, DOI 10.1016/j.lfs.2016.01.045.
   Liu YL, 2020, NEUROSCIENCE, V426, P33, DOI 10.1016/j.neuroscience.2019.11.010.
   Lo EH, 2008, NAT MED, V14, P497, DOI 10.1038/nm1735.
   LONGA EZ, 1989, STROKE, V20, P84, DOI 10.1161/01.STR.20.1.84.
   Luo Y, 2011, CHIN J INTEGR MED, V17, P750, DOI 10.1007/s11655-011-0754-7.
   Ma Z, 2019, FRONT CELL NEUROSCI, V13, DOI 10.3389/fncel.2019.00537.
   Meng XL, 2019, EXP THER MED, V18, P1953, DOI 10.3892/etm.2019.7797.
   Mosser CA, 2017, PROG NEUROBIOL, V149-150, P1, DOI 10.1016/j.pneurobio.2017.01.002.
   Norden DM, 2014, GLIA, V62, P881, DOI 10.1002/glia.22647.
   Rammal SA, 2016, J TAIBAH UNIV MED SC, V11, P295, DOI 10.1016/j.jtumed.2016.05.001.
   Ritzel RM, 2015, J NEUROINFLAMM, V12, DOI 10.1186/s12974-015-0329-1.
   Ryan F, 2019, FRONT NEUROSCI-SWITZ, V12, DOI 10.3389/fnins.2018.00988.
   Santos-Galdiano M, 2018, J PHARMACOL EXP THER, V367, P528, DOI 10.1124/jpet.118.251264.
   Serhan A, 2020, NEUROSCIENCE, V426, P101, DOI 10.1016/j.neuroscience.2019.11.035.
   Shi XW, 2017, METAB BRAIN DIS, V32, P221, DOI 10.1007/s11011-016-9901-3.
   Streit WJ, 2005, NEUROL RES, V27, P685, DOI 10.1179/016164105X49463.
   Subedi L, 2017, INT J MOL SCI, V18, DOI 10.3390/ijms18071423.
   Sun WH, 2018, BRAIN RES, V1701, P237, DOI 10.1016/j.brainres.2018.09.029.
   Tong CK, 2016, EXP BIOL MED, V241, P1669, DOI 10.1177/1535370216664430.
   Wang ZS, 2020, REDOX BIOL, V30, DOI 10.1016/j.redox.2020.101427.
   Wu CY, 2009, NEUROSCIENCE, V158, P1500, DOI 10.1016/j.neuroscience.2008.11.043.
   Xiong XY, 2016, PROG NEUROBIOL, V142, P23, DOI 10.1016/j.pneurobio.2016.05.001.
   Xu HB, 2018, BIOCHEM BIOPH RES CO, V503, P3225, DOI 10.1016/j.bbrc.2018.08.130.
   Zarruk JG, 2018, EXP NEUROL, V301, P120, DOI 10.1016/j.expneurol.2017.08.011.},
Number-of-Cited-References = {43},
Times-Cited = {19},
Usage-Count-Last-180-days = {1},
Usage-Count-Since-2013 = {18},
Journal-ISO = {Evid.-based Complement Altern. Med.},
Doc-Delivery-Number = {NL0UP},
Web-of-Science-Index = {Science Citation Index Expanded (SCI-EXPANDED)},
Unique-ID = {WOS:000567141400001},
OA = {gold, Green Published},
DA = {2024-01-02},
}

@article{ WOS:000299043600006,
Author = {Tan, Feng and Wan, Saiying and Wu, Haike and Huo, Qiwen and Wang,
   Jinliang and Chen, Wenlin and Fang, Meifeng and Liu, Xiaolin and Wang,
   Xuewen and Sun, Jingbo},
Title = {Expression of neurocan mRNA and ultrastructure of brain tissue after
   cerebral ischemia and reperfusion in stroke-prone renovascular
   hypertensive rats treated by electroacupuncture},
Journal = {NEURAL REGENERATION RESEARCH},
Year = {2011},
Volume = {6},
Number = {36},
Pages = {2834-2838},
Month = {DEC},
Abstract = {We established a stroke-prone renovascular hypertensive rat model by
   bilateral constriction of the renal artery with sliver loop clips. After
   ten weeks, middle cerebral artery occlusion was induced for 2 hours. The
   rats then received electro-acupuncture at Baihui (DU 20) and Dazhui (DU
   14) after onset of ischemia for 30 days. In situ hybridization study
   showed that electroacupuncture significantly reduced the number of
   neurocan mRNA-positive cells in the ischemic penumbra and hippocampal
   tissues of rats. Electron microscopy results demonstrated that the
   structure of neurons and blood vessels in the ischemic tissues were
   restored with electroacupuncture. Overall, these data suggest that
   electroacupuncture may protect neurons against ischemic reperfusion
   injury in stroke-prone renovascular hypertensive rats, which may be
   regulated by downregulation of expression of nerve inhibitory factor
   neurocan mRNA.},
Publisher = {SHENYANG EDITORIAL DEPT NEURAL REGENERATION RES},
Address = {PO BOX 1234, SHENYANG, LIAONING 110004, PEOPLES R CHINA},
Type = {Article},
Language = {English},
Affiliation = {Tan, F (Corresponding Author), Guangzhou Univ Chinese Med, Foshan Hosp Tradit Chinese Med, Dept Neurol, Foshan 528000, Guangdong, Peoples R China.
   Tan, Feng; Wan, Saiying; Wu, Haike; Huo, Qiwen; Wang, Jinliang; Chen, Wenlin; Fang, Meifeng; Liu, Xiaolin; Wang, Xuewen, Guangzhou Univ Chinese Med, Foshan Hosp Tradit Chinese Med, Dept Neurol, Foshan 528000, Guangdong, Peoples R China.
   Sun, Jingbo, Guangdong Prov Hosp Tradit Chinese Med, Cent Lab, Guangzhou 510120, Guangdong, Peoples R China.},
DOI = {10.3969/j.issn.1673-5374.2011.36.006},
ISSN = {1673-5374},
Keywords = {electroacupuncture; cerebral ischemia and reperfusion; stroke-prone
   renovascular hypertensive; neurocan mRNA; cellular ultrastructure},
Keywords-Plus = {ARTERY OCCLUSION; GROWTH},
Research-Areas = {Cell Biology; Neurosciences \& Neurology},
Web-of-Science-Categories  = {Cell Biology; Neurosciences},
Author-Email = {tanfeng8208@163.com},
Affiliations = {Guangzhou University of Chinese Medicine; Guangzhou University of
   Chinese Medicine},
ResearcherID-Numbers = {Tan, Feng/AAI-1335-2020
   ZHAO, S/IWV-4219-2023},
Funding-Acknowledgement = {Science and Technology Bureau of Foshan City {[}04080131];
   Administration Bureau of Traditional Chinese Medicine of Guangdong
   Province {[}1050006]; Natural Science Foundation of Guangdong Province
   {[}8152800007000001]},
Funding-Text = {This study was sponsored by Research Projects of Science and Technology
   Bureau of Foshan City (No. 04080131), funded by the Administration
   Bureau of Traditional Chinese Medicine of Guangdong Province (No.
   1050006), and the Natural Science Foundation of Guangdong Province (No.
   8152800007000001).},
Cited-References = {{[}Anonymous], 2006, GUID SUGG CAR US LAB.
   Bao XM, 1998, STEREOTAXIC ATLAS RA.
   Bomze HM, 2001, NAT NEUROSCI, V4, P38, DOI 10.1038/82881.
   Deguchi K, 2005, BRAIN RES, V1037, P194, DOI 10.1016/j.brainres.2004.12.016.
   Lee GJ, 2010, NEUROL RES, V32, pS79, DOI 10.1179/016164109X12537002794200.
   Li Z., 2003, EXPT ACUPUNCTURE.
   Liao SJ, 2009, BRAIN RES, V1289, P69, DOI 10.1016/j.brainres.2009.06.018.
   LONGA EZ, 1989, STROKE, V20, P84, DOI 10.1161/01.STR.20.1.84.
   Ma Jingxi, 2008, J Tradit Chin Med, V28, P217.
   Margolis RU, 1997, CELL TISSUE RES, V290, P343, DOI 10.1007/s004410050939.
   Matsui F, 2002, NEUROSCIENCE, V112, P773, DOI 10.1016/S0306-4522(02)00136-7.
   Plant GW, 2001, MOL CELL NEUROSCI, V17, P471, DOI 10.1006/mcne.2000.0948.
   Tan F, 2005, GUOWAI YIXUE NAOXUEG, V13, P492.
   Tan F, 2006, ZHONGGUO ZUZHI GONGC, V10, P152.
   Wu HK, 2006, ZHONGGUO ZUZHI GONGC, V10, P81.
   Wu P, 2010, STROKE, V41, pE171, DOI 10.1161/STROKEAHA.109.573576.},
Number-of-Cited-References = {16},
Times-Cited = {2},
Usage-Count-Last-180-days = {0},
Usage-Count-Since-2013 = {8},
Journal-ISO = {Neural Regen. Res.},
Doc-Delivery-Number = {875PK},
Web-of-Science-Index = {Science Citation Index Expanded (SCI-EXPANDED)},
Unique-ID = {WOS:000299043600006},
DA = {2024-01-02},
}

@article{ WOS:000638594300001,
Author = {Xu, Hongbei and Wang, You and Luo, Yong},
Title = {OTULIN is a new target of EA treatment in the alleviation of brain
   injury and glial cell activation via suppression of the NF-κB signalling
   pathway in acute ischaemic stroke rats},
Journal = {MOLECULAR MEDICINE},
Year = {2021},
Volume = {27},
Number = {1},
Month = {APR 9},
Abstract = {Objective Ovarian tumour domain deubiquitinase with linear linkage
   specificity (OTULIN) is a potent negative regulator of the nuclear
   factor-kappa B (NF-kappa B) signalling pathway, and it plays a strong
   neuroprotective role following acute ischemic stroke. Electroacupuncture
   (EA) is an effective adjuvant treatment for reducing brain injury and
   neuroinflammation via the inhibition of NF-kappa B p65 nuclear
   translocation, but the underlying mechanism is not clear. The present
   study investigated whether OTULIN was necessary for EA to mitigate brain
   injury and glial cell activation in a transient middle cerebral artery
   occlusion (tMCAO) model in rats. Methods An acute ischaemic stroke model
   was established via tMCAO surgery in Sprague-Dawley (SD) rats. EA was
   performed once daily at ``Baihui (GV 20){''}, ``Hegu (LI 4){''}, and
   ``Taichong (LR 3){''} acupoints. The effect of EA on the spatiotemporal
   expression of OTULIN in the ischaemic penumbra of the cerebral cortex
   was detected within 7 days after reperfusion. The effects of OTULIN gene
   silencing on EA neurological deficits, cerebral infarct volume, neuronal
   damage, the activation of microglia and astrocytes, the contents of
   tumour necrosis factor alpha (TNF-alpha), interleukin-1 beta (IL-1 beta)
   and interleukin-6 (IL-6), and the expression of p-I kappa Ba, I kappa Ba
   and nucleus/cytoplasm NF-kappa B p65 protein were assessed. Results EA
   treatment increased endogenous OTULIN expression, which peaked at 48 h.
   Enhanced OTULIN was primarily located in neurons, but a small amount of
   OTULIN was detected in microglia. OTULIN silencing obviously reversed EA
   neuroprotection, which was demonstrated by worsened neurobehavioural
   performance, cerebral infarct volume and neuronal injury. The inhibitory
   effect of EA on the NF-kappa B pathway was also attenuated by enhanced I
   kappa B alpha phosphorylation and NF-kappa B p65 nuclear translocation.
   EA partially inhibited the transformation of microglia and astrocytes
   from resting states to activated states and reduced the secretion of
   TNF-alpha, IL-1 beta and IL-6. However, these preventive effects were
   reversed after the silencing of OTULIN expression. Conclusions OTULIN
   provides a new potential therapeutic target for EA to alleviate acute
   ischaemic stroke-induced brain injury and the activation of glial cells,
   which are related to suppression of the NF-kappa B signalling pathway.},
Publisher = {SPRINGER},
Address = {ONE NEW YORK PLAZA, SUITE 4600, NEW YORK, NY, UNITED STATES},
Type = {Article},
Language = {English},
Affiliation = {Luo, Y (Corresponding Author), Chongqing Med Univ, Affiliated Hosp 1, Dept Neurol, Chongqing 400016, Peoples R China.
   Luo, Y (Corresponding Author), Chongqing Med Univ, Affiliated Hosp 1, Lab Res Ctr, Chongqing 400016, Peoples R China.
   Xu, Hongbei, Guizhou Med Univ, Affiliated Hosp, Dept Neurol, Guiyang 550004, Guizhou, Peoples R China.
   Xu, Hongbei; Luo, Yong, Chongqing Med Univ, Affiliated Hosp 1, Dept Neurol, Chongqing 400016, Peoples R China.
   Xu, Hongbei; Wang, You; Luo, Yong, Chongqing Med Univ, Affiliated Hosp 1, Lab Res Ctr, Chongqing 400016, Peoples R China.
   Wang, You, Chongqing Med Univ, Affiliated Hosp 2, Dept Neurol, Chongqing 400016, Peoples R China.},
DOI = {10.1186/s10020-021-00297-0},
Article-Number = {37},
ISSN = {1076-1551},
EISSN = {1528-3658},
Keywords = {Acute ischaemic stroke; Electroacupuncture; OTULIN; NF-\&\#954; B
   signalling pathway; Brain injury; Glial activation},
Research-Areas = {Biochemistry \& Molecular Biology; Cell Biology; Research \&
   Experimental Medicine},
Web-of-Science-Categories  = {Biochemistry \& Molecular Biology; Cell Biology; Medicine, Research \&
   Experimental},
Author-Email = {luoyong1998@sina.cn},
Affiliations = {Guizhou Medical University; Chongqing Medical University; Chongqing
   Medical University; Chongqing Medical University},
ORCID-Numbers = {Xu, Hongbei/0000-0002-3858-8538},
Funding-Acknowledgement = {Youth Program of National Natural Science Foundation of China
   {[}82001270]; Basic Research Project of Guizhou Province Science and
   Technology Plan {[}413]},
Funding-Text = {This study was supported by the Youth Program of National Natural
   Science Foundation of China (Grant No. 82001270), and Basic Research
   Project of Guizhou Province Science and Technology Plan (Grant No.
   Qianke He Foundation-ZK {[}2021] General 413).},
Cited-References = {Aksentijevich I, 2017, FRONT IMMUNOL, V8, DOI 10.3389/fimmu.2017.00399.
   Marchese NA, 2020, EUR J NEUROSCI, V51, P1026, DOI 10.1111/ejn.14605.
   Cai YY, 2017, ARCH PHYS MED REHAB, V98, P2578, DOI 10.1016/j.apmr.2017.03.023.
   Chavez LM, 2017, INT J MOL SCI, V18, DOI 10.3390/ijms18112270.
   Chen BS, 2020, MEDICINE, V99, DOI 10.1097/MD.0000000000018969.
   Chen JL, 2001, STROKE, V32, P1005, DOI 10.1161/01.STR.32.4.1005.
   Cheon SY, 2016, EUR J NEUROSCI, V43, P912, DOI 10.1111/ejn.13175.
   Chu YY, 2021, AUTOPHAGY, V17, P1684, DOI 10.1080/15548627.2020.1781393.
   Corps KN, 2015, JAMA NEUROL, V72, P355, DOI 10.1001/jamaneurol.2014.3558.
   Cregg JM, 2014, EXP NEUROL, V253, P197, DOI 10.1016/j.expneurol.2013.12.024.
   Damgaard RB, 2020, CELL DEATH DIFFER, V27, P1457, DOI 10.1038/s41418-020-0532-1.
   Damgaard RB, 2019, EMBO MOL MED, V11, DOI 10.15252/emmm.201809324.
   Damgaard RB, 2016, CELL, V166, P1215, DOI 10.1016/j.cell.2016.07.019.
   Elliott PR, 2014, MOL CELL, V54, P335, DOI 10.1016/j.molcel.2014.03.018.
   Fan WJ, 2020, COMPLEMENT THER CLIN, V40, DOI 10.1016/j.ctcp.2020.101176.
   Geng Y, 2020, EVID-BASED COMPL ALT, V2020, DOI 10.1155/2020/3495836.
   Han BB, 2015, INT J CLIN EXP PATHO, V8, P11199.
   Heindl S, 2018, FRONT CELL NEUROSCI, V12, DOI 10.3389/fncel.2018.00106.
   Ingrassia R, 2012, PLOS ONE, V7, DOI 10.1371/journal.pone.0038019.
   Ito D, 2001, STROKE, V32, P1208, DOI 10.1161/01.STR.32.5.1208.
   Jiang J, 2017, FRONT MOL NEUROSCI, V10, DOI 10.3389/fnmol.2017.00363.
   Kaushal V, 2008, J NEUROSCI, V28, P2221, DOI 10.1523/JNEUROSCI.5643-07.2008.
   Keusekotten K, 2013, CELL, V153, P1312, DOI 10.1016/j.cell.2013.05.014.
   Kim H, 2018, BIOMED RES INT, V2018, DOI 10.1155/2018/8638294.
   Li DJ, 2018, CELL REP, V22, P3574, DOI 10.1016/j.celrep.2018.03.011.
   Li Q, 2019, BIOCHEM BIOPH RES CO, V513, P479, DOI 10.1016/j.bbrc.2019.03.202.
   Li XH, 2020, AGING DIS, V11, P523, DOI 10.14336/AD.2019.0807.
   Liang WD, 2019, J NEUROINFLAMM, V16, DOI 10.1186/s12974-019-1570-9.
   Liang Y, 2016, ACUPUNCT MED, V34, P40, DOI 10.1136/acupmed-2015-010773.
   Liao HY, 2017, SCI REP-UK, V7, DOI 10.1038/s41598-017-16031-y.
   Liddelow SA, 2017, NATURE, V541, P481, DOI 10.1038/nature21029.
   Lin SY, 2020, CELLS-BASEL, V9, DOI 10.3390/cells9061373.
   Linden J, 2014, BEHAV BRAIN RES, V258, P127, DOI 10.1016/j.bbr.2013.10.028.
   Liu WL, 2016, LIFE SCI, V151, P313, DOI 10.1016/j.lfs.2016.01.045.
   Liu XM, 2017, LIFE SCI, V191, P132, DOI 10.1016/j.lfs.2017.10.035.
   Liu ZW, 2016, PROG NEUROBIOL, V144, P103, DOI 10.1016/j.pneurobio.2015.09.008.
   Long M, 2019, INFLAMMATION, V42, P1777, DOI 10.1007/s10753-019-01040-y.
   LONGA EZ, 1989, STROKE, V20, P84, DOI 10.1161/01.STR.20.1.84.
   Ma Z, 2019, FRONT CELL NEUROSCI, V13, DOI 10.3389/fncel.2019.00537.
   Mattson MP, 2001, J CLIN INVEST, V107, P247, DOI 10.1172/JCI11916.
   Nabavi M, 2019, J CLIN IMMUNOL, V39, P138, DOI 10.1007/s10875-019-00599-3.
   O'Mahony A, 2006, MOL CELL BIOL, V26, P7283, DOI 10.1128/MCB.00510-06.
   Pekny M, 2014, PHYSIOL REV, V94, P1077, DOI 10.1152/physrev.00041.2013.
   Qin WY, 2013, EVID-BASED COMPL ALT, V2013, DOI 10.1155/2013/924541.
   Ramírez-Sánchez J, 2019, MOL NEUROBIOL, V56, P502, DOI 10.1007/s12035-018-1087-8.
   Ridder DA, 2009, NEUROSCIENCE, V158, P995, DOI 10.1016/j.neuroscience.2008.07.007.
   Rivkin E, 2013, NATURE, V498, P318, DOI 10.1038/nature12296.
   Rossi D, 2015, PROG NEUROBIOL, V130, P86, DOI 10.1016/j.pneurobio.2015.04.003.
   Sarnico I, 2009, INT REV NEUROBIOL, V85, P351, DOI 10.1016/S0074-7742(09)85024-1.
   Sawano T, 2015, GLIA, V63, P2249, DOI 10.1002/glia.22890.
   Shan HM, 2020, J NEUROINFLAMM, V17, DOI 10.1186/s12974-020-01838-w.
   Sofroniew MV, 2009, TRENDS NEUROSCI, V32, P638, DOI 10.1016/j.tins.2009.08.002.
   Soltys Z, 2005, J NEUROSCI METH, V146, P50, DOI 10.1016/j.jneumeth.2005.01.009.
   Tan LW, 2019, CELLS-BASEL, V8, DOI 10.3390/cells8070739.
   Tang WC, 2016, BMC COMPLEM ALTERN M, V16, DOI 10.1186/s12906-016-1457-6.
   Tian GH, 2016, NEURAL PLAST, V2016, DOI 10.1155/2016/1437148.
   Verboom L, 2020, CELL REP, V30, P2237, DOI 10.1016/j.celrep.2020.01.028.
   Wang HL, 2021, NEURAL REGEN RES, V16, P1011, DOI 10.4103/1673-5374.300454.
   Wang L, 2020, NEUROSCIENCE, V441, P46, DOI 10.1016/j.neuroscience.2020.05.054.
   Xie CC, 2016, BRAIN RES, V1648, P119, DOI 10.1016/j.brainres.2016.07.038.
   Xu H, 2014, CHIN J INTEGR MED, V20, P369, DOI 10.1007/s11655-014-1800-z.
   Xu HB, 2018, BIOCHEM BIOPH RES CO, V503, P3225, DOI 10.1016/j.bbrc.2018.08.130.
   Xu HB, 2018, J NEUROINFLAMM, V15, DOI 10.1186/s12974-018-1117-5.
   Zhan J, 2016, J NEUROINFLAMM, V13, DOI 10.1186/s12974-016-0731-3.
   Zhang Q, 2006, BEHAV BRAIN RES, V169, P66, DOI 10.1016/j.bbr.2005.12.004.
   Zhang QS, 2020, MEDICINE, V99, DOI 10.1097/MD.0000000000020368.
   Zhang RR, 2018, CELL DEATH DIFFER, V25, P1503, DOI 10.1038/s41418-018-0058-y.
   Zhang W, 2005, J CEREBR BLOOD F MET, V25, P30, DOI 10.1038/sj.jcbfm.9600004.
   Zhang X, 2019, BRAIN RES BULL, V146, P136, DOI 10.1016/j.brainresbull.2018.11.003.
   Zhao ZQ, 2008, PROG NEUROBIOL, V85, P355, DOI 10.1016/j.pneurobio.2008.05.004.
   Zhou Q, 2016, P NATL ACAD SCI USA, V113, P10127, DOI 10.1073/pnas.1612594113.
   Zhu Ming-Yue, 2020, Zhongguo Zhen Jiu, V40, P239, DOI 10.13703/j.0255-2930.20190408-0005.},
Number-of-Cited-References = {72},
Times-Cited = {6},
Usage-Count-Last-180-days = {1},
Usage-Count-Since-2013 = {18},
Journal-ISO = {Mol. Med.},
Doc-Delivery-Number = {RK9GC},
Web-of-Science-Index = {Science Citation Index Expanded (SCI-EXPANDED)},
Unique-ID = {WOS:000638594300001},
OA = {gold, Green Submitted, Green Published},
DA = {2024-01-02},
}

@article{ WOS:000322367600010,
Author = {Xie, Guanli and Yang, Shanli and Chen, Azhen and Lan, Lan and Lin,
   Zhicheng and Gao, Yanlin and Huang, Jia and Lin, Jiumao and Peng, Jun
   and Tao, Jing and Chen, Lidian},
Title = {Electroacupuncture at Quchi and Zusanli treats cerebral
   ischemia-reperfusion injury through activation of ERK signaling},
Journal = {EXPERIMENTAL AND THERAPEUTIC MEDICINE},
Year = {2013},
Volume = {5},
Number = {6},
Pages = {1593-1597},
Month = {JUN},
Abstract = {The extracellular signal-regulated kinase (ERK) pathway, a critical
   mediator of cell proliferation, is activated in cerebral
   ischemia/reperfusion (I/R) injury and is therefore a key target in the
   treatment of ischemic stroke. Acupuncture has long been used in China to
   clinically treat stroke. However, the precise mechanism of its
   neuroprotective activities remains largely unknown. In the present
   study, a focal cerebral I/R-injured rat model was used to evaluate the
   in vivo therapeutic efficacy of electroacupuncture (EA) and investigate
   the underlying molecular mechanisms. EA significantly ameliorated
   neurological deficits and cerebral infarction in cerebral I/R-injured
   rats. Moreover, EA significantly increased the phosphorylation levels of
   ERK, as well as the protein expression levels of Ras, cyclin D1 and
   cyclin-dependent kinase (CDK)4. Consequently, EA-mediated activation of
   the ERK pathway resulted in the stimulation of cerebral cell
   proliferation. The present data suggest that EA at the Quchi and Zusanli
   acupoints exerts a neuroprotective effect in ischemic stroke via the
   activation of ERK signaling.},
Publisher = {SPANDIDOS PUBL LTD},
Address = {POB 18179, ATHENS, 116 10, GREECE},
Type = {Article},
Language = {English},
Affiliation = {Tao, J (Corresponding Author), Fujian Univ Tradit Chinese Med, Coll Rehabil Med, 1 Huatuo Rd, Fuzhou 350108, Fujian, Peoples R China.
   Xie, Guanli; Yang, Shanli; Huang, Jia; Chen, Lidian, Fujian Univ Tradit Chinese Med, Coll Rehabil Med, Fuzhou 350108, Fujian, Peoples R China.
   Chen, Azhen; Lan, Lan; Tao, Jing, Fujian Univ Tradit Chinese Med, MOE Key Lab Tradit Chinese Med Osteol \& Traumatol, Fuzhou 350108, Fujian, Peoples R China.
   Lin, Zhicheng; Gao, Yanlin, Fujian Univ Tradit Chinese Med, Fujian Key Lab Exercise Rehabil, Fuzhou 350108, Fujian, Peoples R China.
   Lin, Jiumao; Peng, Jun, Fujian Univ Tradit Chinese Med, Fujian Key Lab Integrat Med Geriatr, Fuzhou 350108, Fujian, Peoples R China.},
DOI = {10.3892/etm.2013.1030},
ISSN = {1792-0981},
EISSN = {1792-1015},
Keywords = {electroacupuncture; Quchi (LI11) and Zusanli (ST36) acupoints; cerebral
   ischemia/reperfusion; extracellular signal-regulated kinase pathway;
   cell proliferation},
Keywords-Plus = {PROTEIN-KINASE; STIMULATION; ACUPUNCTURE; INDUCTION; CASCADE; STROKE;
   SRC},
Research-Areas = {Research \& Experimental Medicine},
Web-of-Science-Categories  = {Medicine, Research \& Experimental},
Author-Email = {taojing01@yahoo.com.cn
   cld@fjtcm.edu.cn},
Affiliations = {Fujian University of Traditional Chinese Medicine; Fujian University of
   Traditional Chinese Medicine; Fujian University of Traditional Chinese
   Medicine; Fujian University of Traditional Chinese Medicine},
ResearcherID-Numbers = {Chen, Lidian/GSN-6461-2022
   Gu, b/JNS-4761-2023
   Tao, Jing/GVS-6340-2022
   },
ORCID-Numbers = {Chen, Lidian/0000-0002-8699-0839
   Tao, Jing/0000-0002-4895-2065
   Chen, Lidian/0000-0002-6454-7932},
Funding-Acknowledgement = {China Ministry of Science and Technology (973 Program) {[}2010CB534900];
   National Natural Science Foundation of China {[}81273835]},
Funding-Text = {This study was sponsored by the Special Program for Key Basic Research
   Project of the China Ministry of Science and Technology (973 Program,
   No. 2010CB534900) and National Natural Science Foundation of China (No.
   81273835).},
Cited-References = {Aikawa R, 1997, J CLIN INVEST, V100, P1813, DOI 10.1172/JCI119709.
   BEDERSON JB, 1986, STROKE, V17, P1304, DOI 10.1161/01.STR.17.6.1304.
   FIORE RS, 1993, J NEUROCHEM, V61, P1626, DOI 10.1111/j.1471-4159.1993.tb09796.x.
   Gu ZL, 2001, BRAIN RES, V901, P79, DOI 10.1016/S0006-8993(01)02275-2.
   HU HH, 1993, NEUROEPIDEMIOLOGY, V12, P106, DOI 10.1159/000110308.
   Hu XH, 2009, BMC NEUROSCI, V10, DOI 10.1186/1471-2202-10-74.
   JANSEN G, 1989, NEUROSCI LETT, V97, P305, DOI 10.1016/0304-3940(89)90615-0.
   JOHANSSON K, 1993, NEUROLOGY, V43, P2189, DOI 10.1212/WNL.43.11.2189.
   Kim SK, 2010, AUTON NEUROSCI-BASIC, V157, P38, DOI 10.1016/j.autneu.2010.03.010.
   KURINO M, 1995, J NEUROCHEM, V65, P1282.
   Lavoie J N, 1996, Prog Cell Cycle Res, V2, P49.
   Lehotsky J, 2009, CELL MOL NEUROBIOL, V29, P917, DOI 10.1007/s10571-009-9376-4.
   Li Z, 2004, BRAIN RES, V1021, P8, DOI 10.1016/j.brainres.2004.05.115.
   LONGA EZ, 1989, STROKE, V20, P84, DOI 10.1161/01.STR.20.1.84.
   Luitse MJA, 2012, LANCET NEUROL, V11, P261, DOI 10.1016/S1474-4422(12)70005-4.
   Luo WS, 2010, NEURAL REGEN RES, V5, P433, DOI 10.3969/j.issn.1673-5374.2010.06.005.
   MAGNUSSON M, 1994, STROKE, V25, P1176, DOI 10.1161/01.STR.25.6.1176.
   NISHIDA E, 1993, TRENDS BIOCHEM SCI, V18, P128, DOI 10.1016/0968-0004(93)90019-J.
   Pavlikova M, 2011, GEN PHYSIOL BIOPHYS, V30, pS61, DOI 10.4149/gpb\_2011\_SI1\_61.
   Riedemann NC, 2003, AM J PATHOL, V162, P363, DOI 10.1016/S0002-9440(10)63830-8.
   SEGER R, 1995, FASEB J, V9, P726, DOI 10.1096/fasebj.9.9.7601337.
   Sugino T, 2000, J NEUROSCI, V20, P4506, DOI 10.1523/JNEUROSCI.20-12-04506.2000.
   Szydlowska K, 2010, CELL CALCIUM, V47, P122, DOI 10.1016/j.ceca.2010.01.003.
   Whitmarsh AJ, 2000, NATURE, V403, P255, DOI 10.1038/35002220.
   Wu J N, 1996, J Altern Complement Med, V2, P19, DOI 10.1089/acm.1996.2.19.
   Zhang GC, 2012, J TRADIT CHIN MED, V32, P6, DOI 10.1016/S0254-6272(12)60024-7.
   Zhou L, 2006, NEURODEGENER DIS, V3, P50, DOI 10.1159/000092093.},
Number-of-Cited-References = {27},
Times-Cited = {46},
Usage-Count-Last-180-days = {2},
Usage-Count-Since-2013 = {14},
Journal-ISO = {Exp. Ther. Med.},
Doc-Delivery-Number = {190UT},
Web-of-Science-Index = {Science Citation Index Expanded (SCI-EXPANDED)},
Unique-ID = {WOS:000322367600010},
OA = {Green Submitted, Green Published, gold},
DA = {2024-01-02},
}

@article{ WOS:000579428000015,
Author = {Chen, Suhui and Wang, Huanyuan and Xu, Hong and Zhang, Yamin and Sun,
   Hua},
Title = {Electroacupuncture promotes axonal regrowth by attenuating the
   myelin-associated inhibitors-induced RhoA/ROCK pathway in cerebral
   ischemia/reperfusion rats},
Journal = {BRAIN RESEARCH},
Year = {2020},
Volume = {1748},
Month = {DEC 1},
Abstract = {The limited capacity of central nerve regeneration after cerebral
   ischemia has been the focus of attention in the field.
   Electroacupuncture (EA) is an effective therapy for functional
   rehabilitation after cerebral stroke. However, the underlying mechanism
   is still unclear. This study explored whether EA can improve the
   inhibitory microenvironment, attenuate RhoA/ROCK-mediated neurite
   regrowth inhibitory pathways, and promote the expression of
   neuroplasticity proteins, thus exerting a protective role in cerebral
   ischemia/reperfusion (I/R) injury. Rats were subjected to middle
   cerebral artery occlusion (MCAO) for 2 h followed by 7 days of
   reperfusion, and they received EA or fasudil once daily for 7 days. The
   Garcia JH score, 2,3,5-triphenyltetrazolium chloride (TTC) staining, and
   transmission electron microscopy (TEM) were used to assess neural
   injury. The protein and mRNA levels of myelin-associated inhibitors
   (MAIs), RhoA/ROCK pathway-related molecules and neuroplasticity-related
   proteins were examined to explore the effect of EA on rats with cerebral
   I/R injury. We found that EA significantly decreased the infarct size
   and improved neurological function and hippocampal ultrastructure in the
   rats with cerebral ischemia/reperfusion (I/R) injury. EA ameliorates the
   inhibition of axonal regrowth and provides a protective role in
   functional rehabilitation after cerebral stroke by downregulating the
   MAI-induced RhoA/ROCK signaling pathway and by promoting the expression
   of GAP43 and BDNF to protect against cerebral I/R injury. Our findings
   provide a better understanding of the molecular mechanism underlying EA
   as an effective therapy for ischemic stroke.},
Publisher = {ELSEVIER},
Address = {RADARWEG 29a, 1043 NX AMSTERDAM, NETHERLANDS},
Type = {Article},
Language = {English},
Affiliation = {Sun, H (Corresponding Author), Chinese Acad Med Sci, Peking Union Med Coll Hosp, Dept Tradit Chinese Med, Beijing 100730, Peoples R China.
   Chen, Suhui; Wang, Huanyuan; Xu, Hong; Zhang, Yamin; Sun, Hua, Chinese Acad Med Sci, Peking Union Med Coll Hosp, Dept Tradit Chinese Med, Beijing 100730, Peoples R China.},
DOI = {10.1016/j.brainres.2020.147075},
Article-Number = {147075},
ISSN = {0006-8993},
EISSN = {1872-6240},
Keywords = {Electroacupuncture; Cerebral ischemia-reperfusion injury; Stroke; Axonal
   regrowth; MAIs; RhoA/Rho-kinase},
Keywords-Plus = {NEURITE OUTGROWTH; ARTERY OCCLUSION; GLYCOPROTEIN; REGENERATION;
   EXPRESSION; BRAIN; ACUPUNCTURE; PLASTICITY; ISCHEMIA},
Research-Areas = {Neurosciences \& Neurology},
Web-of-Science-Categories  = {Neurosciences},
Author-Email = {sunhuahe@vip.sina.com},
Affiliations = {Chinese Academy of Medical Sciences - Peking Union Medical College;
   Peking Union Medical College Hospital},
ORCID-Numbers = {Sun, Hua/0000-0003-4026-7554
   wang, huanyuan/0000-0002-5207-6213},
Funding-Acknowledgement = {National Natural Science Foundation of China {[}81574054, 81804205]},
Funding-Text = {This work was supported by the National Natural Science Foundation of
   China (No. 81574054 and 81804205). We sincerely thank professor Jianmin
   Zhang for the careful reading and comments.},
Cited-References = {Akbik F, 2012, EXP NEUROL, V235, P43, DOI 10.1016/j.expneurol.2011.06.006.
   Benowitz LI, 2010, NEUROBIOL DIS, V37, P259, DOI 10.1016/j.nbd.2009.11.009.
   Benowitz LI, 1997, TRENDS NEUROSCI, V20, P84, DOI 10.1016/S0166-2236(96)10072-2.
   Boghdadi AG, 2018, MOL NEUROBIOL, V55, P1831, DOI 10.1007/s12035-017-0433-6.
   Cai YY, 2018, BMJ OPEN, V8, DOI 10.1136/bmjopen-2017-017912.
   Chang QY, 2018, NEURAL REGEN RES, V13, P573, DOI 10.4103/1673-5374.230272.
   Chen LF, 2014, TRIALS, V15, DOI 10.1186/1745-6215-15-214.
   Chen SH, 2016, CHIN J INTEGR MED, V22, P49, DOI 10.1007/s11655-015-2112-7.
   de Oliveira DV, 2019, J CHEM NEUROANAT, V101, DOI 10.1016/j.jchemneu.2019.101683.
   Fawcett JW, 2018, TRENDS NEUROSCI, V41, P239, DOI 10.1016/j.tins.2018.02.012.
   Fujita Y, 2014, FRONT NEUROSCI-SWITZ, V8, DOI 10.3389/fnins.2014.00338.
   GARCIA JH, 1995, STROKE, V26, P627, DOI 10.1161/01.STR.26.4.627.
   Huang SE, 2017, EXP THER MED, V14, P905, DOI 10.3892/etm.2017.4621.
   JOHNSON PW, 1989, NEURON, V3, P377, DOI 10.1016/0896-6273(89)90262-6.
   Li SL, 2006, NEUROBIOL DIS, V23, P362, DOI 10.1016/j.nbd.2006.03.011.
   LONGA EZ, 1989, STROKE, V20, P84, DOI 10.1161/01.STR.20.1.84.
   MCKERRACHER L, 1994, NEURON, V13, P805, DOI 10.1016/0896-6273(94)90247-X.
   Rosamond W, 2008, CIRCULATION, V117, pE25, DOI 10.1161/CIRCULATIONAHA.107.187998.
   Schäbitz WR, 2004, STROKE, V35, P992, DOI 10.1161/01.STR.0000119754.85848.0D.
   Shen YJ, 1998, MOL CELL NEUROSCI, V12, P79, DOI 10.1006/mcne.1998.0700.
   Tan F, 2013, EVID-BASED COMPL ALT, V2013, DOI 10.1155/2013/431986.
   Turnley AM, 1998, NEUROREPORT, V9, P1987, DOI 10.1097/00001756-199806220-00013.
   Ueno Y, 2012, STROKE, V43, P2221, DOI 10.1161/STROKEAHA.111.646224.
   Wang HY, 2019, NITRIC OXIDE-BIOL CH, V91, P23, DOI 10.1016/j.niox.2019.07.004.
   Wang SY, 2016, RENAL FAILURE, V38, P268, DOI 10.3109/0886022X.2015.1117896.
   Wang X, 2017, J NEUROL SCI, V383, P79, DOI 10.1016/j.jns.2017.10.032.
   World Health Organization (WHO), 2018, GLOB HLTH OBS GHO DA.
   Wu P, 2010, STROKE, V41, pE171, DOI 10.1161/STROKEAHA.109.573576.
   Wu XM, 2013, PLOS ONE, V8, DOI 10.1371/journal.pone.0078629.
   Xu H, 2017, EVID-BASED COMPL ALT, V2017, DOI 10.1155/2017/6027421.
   Yu Xueping, 2018, Zhongguo Zhen Jiu, V38, P1035, DOI 10.13703/j.0255-2930.2018.10.002.
   Zhang XY, 2015, MOL MED REP, V12, P7317, DOI 10.3892/mmr.2015.4409.
   Zhou MG, 2019, LANCET, V394, P1145, DOI 10.1016/S0140-6736(19)30427-1.
   Zuo F, 2012, EVID-BASED COMPL ALT, V2012, DOI 10.1155/2012/902413.},
Number-of-Cited-References = {34},
Times-Cited = {20},
Usage-Count-Last-180-days = {2},
Usage-Count-Since-2013 = {39},
Journal-ISO = {Brain Res.},
Doc-Delivery-Number = {OC8TB},
Web-of-Science-Index = {Science Citation Index Expanded (SCI-EXPANDED)},
Unique-ID = {WOS:000579428000015},
DA = {2024-01-02},
}

@article{ WOS:000896901100001,
Author = {Zhang, You and Yin, Ya-Long and Jin, Zi-Yan and Hu, Qi-Ping and Wu,
   Xin-Gui},
Title = {Electroacupuncture Activates Neuroplasticity in the Motor Cortex and
   Corticospinal Tract via the mTOR Pathway in a Rat P-MCAO Model},
Journal = {BIOMED RESEARCH INTERNATIONAL},
Year = {2022},
Volume = {2022},
Month = {NOV 16},
Abstract = {Electroacupuncture (EA) combines traditional Chinese medicine
   acupuncture theory with modern scientific technology. It is a promising
   therapy for the treatment of cerebrovascular diseases such as cerebral
   infarction. A large number of clinical studies have shown that EA
   promotes recovery of neurological function after cerebral infarction,
   however, the underlying mechanisms behind its effects remain unclear. We
   tested whether EA stimulation of the Zusanli (ST36) and Neiguan (PC6)
   acupoints activates neuroplasticity in rats with ischemic stroke and
   whether this involves the regulation of axonal regeneration through the
   mTOR pathway. 24 h after permanent middle cerebral artery occlusion
   (p-MCAO) in rats, EA treatment was started for 20 min, daily, for 14
   days. We found that EA significantly reduced Modified Neurological
   Severity Scores (mNSS), cerebral infarct volume, and apoptosis of
   neuronal cells. EA also significantly increased the expression of the
   neuroplasticity-associated proteins GAP-43 and SYN and upregulated the
   phosphorylation levels of AKT, mTOR, S6, and PTEN to promote CST axon
   sprouting in the spinal cord at C1-C4 levels. The positive effects of EA
   were blocked by the administration of the mTOR inhibitor Rapamycin. In
   short, we found that EA of the Zusanli (ST36) and Neiguan (PC6)
   acupoints in p-MCAO rats induced neuroprotective and neuroplastic
   effects by regulating the mTOR signaling pathway. It promoted
   neuroplasticity activated by axon regeneration in the contralateral
   cortex and corticospinal tract. Activation of such endogenous remodeling
   is conducive to neurological recovery and may help explain the positive
   clinical effects seen in patients with infarcts.},
Publisher = {HINDAWI LTD},
Address = {ADAM HOUSE, 3RD FLR, 1 FITZROY SQ, LONDON, W1T 5HF, ENGLAND},
Type = {Article},
Language = {English},
Affiliation = {Wu, XG (Corresponding Author), Guangxi Med Univ, Dept Tradit Chinese Med, Affiliated Hosp 1, Nanning 530021, Guangxi Zhuang, Peoples R China.
   Zhang, You; Yin, Ya-Long; Jin, Zi-Yan; Wu, Xin-Gui, Guangxi Med Univ, Dept Tradit Chinese Med, Affiliated Hosp 1, Nanning 530021, Guangxi Zhuang, Peoples R China.
   Hu, Qi-Ping, Guangxi Med Univ, Sch Preclin Med, Dept Cell Biol \& Genet, Nanning 530021, Guangxi Zhuang, Peoples R China.},
DOI = {10.1155/2022/3470685},
Article-Number = {3470685},
ISSN = {2314-6133},
EISSN = {2314-6141},
Keywords-Plus = {PROMOTING AXON REGENERATION; ADULT CNS; PLASTICITY; MODULATION;
   PTEN/MTOR; INJURY; PTEN},
Research-Areas = {Biotechnology \& Applied Microbiology; Research \& Experimental Medicine},
Web-of-Science-Categories  = {Biotechnology \& Applied Microbiology; Medicine, Research \&
   Experimental},
Author-Email = {wxingui200061@aliyun.com},
Affiliations = {Guangxi Medical University; Guangxi Medical University},
ORCID-Numbers = {Zhang, You/0000-0002-7628-9053
   wu, xingui/0000-0002-8973-3790},
Funding-Acknowledgement = {National Natural Science Foundation of China {[}81760885]; Guangxi
   Natural Science Foundation {[}2017GXNSFDA198011]; 2022 Innovation
   Project of Guangxi Graduate Education {[}YCSW2022223]},
Funding-Text = {This work was supported by the National Natural Science Foundation of
   China (81760885); the Guangxi Natural Science Foundation
   (No.2017GXNSFDA198011); the 2022 Innovation Project of Guangxi Graduate
   Education (NO. YCSW2022223).},
Cited-References = {Benowitz LI, 2010, NEUROBIOL DIS, V37, P259, DOI 10.1016/j.nbd.2009.11.009.
   Biever A, 2015, FRONT MOL NEUROSCI, V8, DOI 10.3389/fnmol.2015.00075.
   Brus-Ramer M, 2007, J NEUROSCI, V27, P13793, DOI 10.1523/JNEUROSCI.3489-07.2007.
   Chavez LM, 2017, INT J MOL SCI, V18, DOI 10.3390/ijms18112270.
   Chen SH, 2020, BRAIN RES, V1748, DOI 10.1016/j.brainres.2020.147075.
   Das S, 2003, P NATL ACAD SCI USA, V100, P7491, DOI 10.1073/pnas.0932835100.
   Deng B, 2016, SCI REP-UK, V6, DOI 10.1038/srep38997.
   Fan WJ, 2020, COMPLEMENT THER CLIN, V40, DOI 10.1016/j.ctcp.2020.101176.
   Fitch MT, 2008, EXP NEUROL, V209, P294, DOI 10.1016/j.expneurol.2007.05.014.
   Hankey GJ, 2017, LANCET, V389, P641, DOI 10.1016/S0140-6736(16)30962-X.
   Hentges KE, 2001, P NATL ACAD SCI USA, V98, P13796, DOI 10.1073/pnas.241184198.
   Huang XQ, 2020, J STROKE CEREBROVASC, V29, DOI 10.1016/j.jstrokecerebrovasdis.2020.105235.
   Kim H, 2018, BIOMED RES INT, V2018, DOI 10.1155/2018/8638294.
   Lemon RN, 2008, ANNU REV NEUROSCI, V31, P195, DOI 10.1146/annurev.neuro.31.060407.125547.
   Li S, 2016, P NATL ACAD SCI USA, V113, P1937, DOI 10.1073/pnas.1523645113.
   Liu WL, 2017, NEURAL PLAST, V2017, DOI 10.1155/2017/9545646.
   LONGA EZ, 1989, STROKE, V20, P84, DOI 10.1161/01.STR.20.1.84.
   Luo FC, 2022, CELL REP, V40, DOI 10.1016/j.celrep.2022.111137.
   Murphy TH, 2009, NAT REV NEUROSCI, V10, P861, DOI 10.1038/nrn2735.
   Na EJ, 2017, FRONT MOL NEUROSCI, V10, DOI 10.3389/fnmol.2017.00288.
   Ohab JJ, 2008, NEUROSCIENTIST, V14, P369, DOI 10.1177/1073858407309545.
   Park KK, 2010, EXP NEUROL, V223, P45, DOI 10.1016/j.expneurol.2009.12.032.
   Park KK, 2008, SCIENCE, V322, P963, DOI 10.1126/science.1161566.
   PHELAN P, 1992, EUR J NEUROSCI, V4, P1180, DOI 10.1111/j.1460-9568.1992.tb00143.x.
   Sharififar S, 2018, ANN PHYS REHABIL MED, V61, P339, DOI 10.1016/j.rehab.2018.06.005.
   SHOHAMI E, 1995, BRAIN RES, V674, P55, DOI 10.1016/0006-8993(94)01433-I.
   Sun F, 2011, NATURE, V480, P372, DOI 10.1038/nature10594.
   Tedeschi A, 2009, CELL DEATH DIFFER, V16, P543, DOI 10.1038/cdd.2008.175.
   Tian GH, 2016, NEURAL PLAST, V2016, DOI 10.1155/2016/1437148.
   Tian WQ, 2022, J STROKE CEREBROVASC, V31, DOI 10.1016/j.jstrokecerebrovasdis.2021.106202.
   Wahl AS, 2014, SCIENCE, V344, P1250, DOI 10.1126/science.1253050.
   Wang JH, 2019, ANN TRANSL MED, V7, DOI 10.21037/atm.2019.11.101.
   Wang MM, 2020, FRONT CELL NEUROSCI, V14, DOI 10.3389/fncel.2020.00134.
   Wang YL, 2020, STROKE VASC NEUROL, V5, P270, DOI 10.1136/svn-2020-000385.
   Wu YH, 2021, J STROKE CEREBROVASC, V30, DOI 10.1016/j.jstrokecerebrovasdis.2020.105165.
   Xie GL, 2019, J STROKE CEREBROVASC, V28, P792, DOI 10.1016/j.jstrokecerebrovasdis.2018.11.025.
   Xu Y, 2018, TRIALS, V19, DOI 10.1186/s13063-018-2585-8.
   Yilmaz ÖH, 2006, NATURE, V441, P475, DOI 10.1038/nature04703.
   Zareen N, 2018, EXP NEUROL, V307, P133, DOI 10.1016/j.expneurol.2018.05.004.
   Zheng Y, 2020, NEURAL PLAST, V2020, DOI 10.1155/2020/8818328.},
Number-of-Cited-References = {40},
Times-Cited = {1},
Usage-Count-Last-180-days = {7},
Usage-Count-Since-2013 = {7},
Journal-ISO = {Biomed Res. Int.},
Doc-Delivery-Number = {6Y1ZT},
Web-of-Science-Index = {Science Citation Index Expanded (SCI-EXPANDED)},
Unique-ID = {WOS:000896901100001},
OA = {gold, Green Published},
DA = {2024-01-02},
}

@article{ WOS:001034818200001,
Author = {Zhang, Xiahui and Ma, Lei and Liu, Meifang and Zhu, Tao and Huang,
   Zhilin and Xiong, Youlong and Wang, Ziyi and Shi, Jing},
Title = {Lifting Yang to Dredging Du Meridian Manipulation{''} acupuncture
   alleviates cerebral ischemia-reperfusion injury by mediating the NF-κB
   pathway},
Journal = {BRAIN RESEARCH},
Year = {2023},
Volume = {1816},
Month = {OCT 1},
Abstract = {Background: Ischemic stroke is a permanent neurological impairment
   resulting from the narrowing or blockage of blood vessels in the brain.
   The effectiveness of ``Lifting Yang to Dredging Du Meridian
   Manipulation{''} (LYDD) acupuncture in clinical treatment of ischemic
   stroke patients has been well-established. Nevertheless, its mechanism
   is still uncertain. Methods: MCAO/R rat models at different time points
   of reperfusion (24, 36, 48 and 72 h) were constructed, and LYDD
   acupuncture treatment was performed. Zea-Longa score and TTC staining
   were used for assessing neurological impairment and cerebral infarct in
   rats, respectively. The pathological changes of cerebral tissue in each
   group were observed by HE and Nissl's staining. Cerebral tissue from
   each group was subjected to RNA-seq, and differentially expressed genes
   (DEGs) were performed for GO and KEGG enrichment analysis, and hub gene
   was identified based on the String database and MCODE algorithm.
   Results: LYDD acupuncture treatment significantly reduced Zea-Longa
   score, dry-wet weight ratio, infarct area, inflammatory factor levels
   (IL-1 beta and TNF-alpha), cerebral lesions, number of Nissl body and
   neuronal apoptosis in the MCAO/R model at different time points of
   reperfusion. A total of 3518 DEGs were identified in the MCAO/R model
   compared to the control group, and 3461 DEGs were present in the
   treatment group compared to the MCAO/R model, and they may be implicated
   in neurotransmitter transmission, synaptic membrane potential, cell
   junctions, inflammatory response, immune response, cell cycle, and ECM.
   The expression trends of BIRC3, LTBR, PLCG2, TLR4 and TRADD mRNAs in the
   Hub gene were consistent with the RNA-seq results, and LYDD acupuncture
   treatment significantly inhibited MCAO/R-induced p65 nuclear
   translocation. Conclusions: LYDD acupuncture ameliorates cerebral
   ischemia-reperfusion injury by inhibiting NF-kappa B pathway activity.},
Publisher = {ELSEVIER},
Address = {RADARWEG 29, 1043 NX AMSTERDAM, NETHERLANDS},
Type = {Article},
Language = {English},
Affiliation = {Shi, J (Corresponding Author), Yunnan Univ Tradit Chinese Med, Yunnan Prov Hosp Tradit Chinese Med, Affiliated Hosp 1, Dept Acupuncture, 120 Guanghua St, Kunming 650021, Yunnan, Peoples R China.
   Zhang, Xiahui; Ma, Lei; Liu, Meifang; Xiong, Youlong; Wang, Ziyi; Shi, Jing, Yunnan Univ Tradit Chinese Med, Yunnan Prov Hosp Tradit Chinese Med, Affiliated Hosp 1, Dept Acupuncture, 120 Guanghua St, Kunming 650021, Yunnan, Peoples R China.
   Zhu, Tao; Huang, Zhilin, Yunnan Univ Tradit Chinese Med, Coll Acupuncture \& Massage, 1076 Yuhua Rd, Kunming 650500, Yunnan, Peoples R China.},
DOI = {10.1016/j.brainres.2023.148477},
EarlyAccessDate = {JUL 2023},
Article-Number = {148477},
ISSN = {0006-8993},
EISSN = {1872-6240},
Keywords = {Ischemic stroke; Ischemia-reperfusion; ``Lifting Yang to Dredging Du
   Meridian; Manipulation{''} acupuncture; RNA-seq; NF-kappa B pathway},
Keywords-Plus = {CELL ACTIVATION; STROKE; EXPRESSION; BRAIN; ALPHA},
Research-Areas = {Neurosciences \& Neurology},
Web-of-Science-Categories  = {Neurosciences},
Author-Email = {2662831291@qq.com},
Affiliations = {Yunnan University of Chinese Medicine; Yunnan University of Chinese
   Medicine},
ResearcherID-Numbers = {Zhu, Tao/JEF-1129-2023},
ORCID-Numbers = {Zhu, Tao/0009-0001-1499-8700},
Funding-Acknowledgement = {Yunnan Provincial Department of Science and Technology
   {[}202001AZ070001-049]},
Funding-Text = {Funding Yunnan Provincial Department of Science and Technology (Grant
   No.: 202001AZ070001-049) .},
Cited-References = {Anders S, 2015, BIOINFORMATICS, V31, P166, DOI 10.1093/bioinformatics/btu638.
   Arslan F, 2010, MEDIAT INFLAMM, V2010, DOI 10.1155/2010/704202.
   Asatryan A, 2017, J BIOL CHEM, V292, P12390, DOI 10.1074/jbc.R117.783076.
   Bader GD, 2003, BMC BIOINFORMATICS, V4, DOI 10.1186/1471-2105-4-2.
   Bai H, 2018, BRAIN RES BULL, V143, P145, DOI 10.1016/j.brainresbull.2018.10.013.
   Barthels D, 2020, BBA-MOL BASIS DIS, V1866, DOI 10.1016/j.bbadis.2018.09.012.
   Calandria JM, 2015, CELL DEATH DIFFER, V22, P1363, DOI 10.1038/cdd.2014.233.
   Campbell BCV, 2019, NAT REV DIS PRIMERS, V5, DOI 10.1038/s41572-019-0118-8.
   Cao BQ, 2021, NEURAL REGEN RES, V16, P944, DOI 10.4103/1673-5374.297061.
   Chavez LM, 2017, INT J MOL SCI, V18, DOI 10.3390/ijms18112270.
   Chen BL, 2022, INT IMMUNOPHARMACOL, V108, DOI 10.1016/j.intimp.2022.108755.
   Ely KR, 2007, ADV EXP MED BIOL, V597, P114.
   Feigin VL, 2021, LANCET NEUROL, V20, P795, DOI {[}DOI 10.1016/S1474-4422(21)00252-0, 10.1016/S1474-4422(21)00252-0].
   Frangogiannis NG, 2007, THROMB HAEMOSTASIS, V97, P738, DOI 10.1160/TH07-01-0022.
   Hua X., 1991, LAB ANIMALS ANIMAL E, V1, P5.
   Huang LG, 2015, CNS NEUROSCI THER, V21, P496, DOI 10.1111/cns.12383.
   Huang LF, 2021, CURR NEUROVASC RES, V18, P189, DOI 10.2174/1567202618666210607150140.
   Kanehisa M, 2017, NUCLEIC ACIDS RES, V45, pD353, DOI 10.1093/nar/gkw1092.
   Kawai T, 2007, TRENDS MOL MED, V13, P460, DOI 10.1016/j.molmed.2007.09.002.
   Kim D, 2015, NAT METHODS, V12, P357, DOI {[}10.1038/nmeth.3317, 10.1038/NMETH.3317].
   Kuriakose D, 2020, INT J MOL SCI, V21, DOI 10.3390/ijms21207609.
   Li H., 2020, INNER MONGOLIA J TRA, V39, P106.
   Li JJ, 2022, BIOMED PHARMACOTHER, V153, DOI 10.1016/j.biopha.2022.113455.
   Li W, 2022, MOL NEUROBIOL, V59, P5734, DOI 10.1007/s12035-022-02942-z.
   Livak KJ, 2001, METHODS, V25, P402, DOI 10.1006/meth.2001.1262.
   Love MI, 2014, GENOME BIOL, V15, DOI 10.1186/s13059-014-0550-8.
   Ma C., 2021, SHANGHAI TRADITIONAL, V55, P50.
   Marshall AJ, 2000, IMMUNOL REV, V176, P30.
   Mi HY, 2019, NUCLEIC ACIDS RES, V47, pD419, DOI 10.1093/nar/gky1038.
   Mitchell S, 2016, WIRES SYST BIOL MED, V8, P227, DOI 10.1002/wsbm.1331.
   Miura K, 2009, EXPERT OPIN THER TAR, V13, P1333, DOI 10.1517/14728220903277256.
   Park J, 2001, J NEUROL, V248, P558, DOI 10.1007/s004150170132.
   Patterson HCK, 2006, IMMUNITY, V25, P55, DOI 10.1016/j.immuni.2006.04.014.
   Piao WJ, 2021, CELLS-BASEL, V10, DOI 10.3390/cells10040747.
   Rosenzweig HL, 2007, J CEREBR BLOOD F MET, V27, P1663, DOI 10.1038/sj.jcbfm.9600464.
   Roshan-Milani S, 2022, BIOFACTORS, V48, P908, DOI 10.1002/biof.1830.
   Sang BM, 2022, NEUROREHABILITATION, V51, P231, DOI 10.3233/NRE-220007.
   Shi J., 2015, YUNNAN TRADITIONAL C, V36, P3.
   Shi KB, 2019, LANCET NEUROL, V18, P1058, DOI 10.1016/S1474-4422(19)30078-X.
   Stinear CM, 2020, LANCET NEUROL, V19, P348, DOI 10.1016/S1474-4422(19)30415-6.
   Szklarczyk D, 2023, NUCLEIC ACIDS RES, V51, pD638, DOI 10.1093/nar/gkac1000.
   Tan JEL, 2001, J BIOL CHEM, V276, P20055, DOI 10.1074/jbc.M010800200.
   Tsai AP, 2022, GENOME MED, V14, DOI 10.1186/s13073-022-01022-0.
   Tsao CW, 2023, CIRCULATION, V147, pE93, DOI 10.1161/CIR.0000000000001123.
   Wang PF, 2015, J NEUROINFLAMM, V12, DOI 10.1186/s12974-015-0301-0.
   Wang Y, 2013, MEDIAT INFLAMM, V2013, DOI 10.1155/2013/124614.
   Xian MH, 2021, FOOD FUNCT, V12, P8056, DOI {[}10.1039/D1FO01144H, 10.1039/d1fo01144h].
   Yang A, 2016, COCHRANE DB SYST REV, DOI 10.1002/14651858.CD004131.pub3.
   Zhang JH, 2022, BEHAV NEUROL, V2022, DOI 10.1155/2022/2032093.
   Zhang JX, 2017, MOLECULES, V22, DOI 10.3390/molecules22030334.},
Number-of-Cited-References = {50},
Times-Cited = {0},
Usage-Count-Last-180-days = {7},
Usage-Count-Since-2013 = {7},
Journal-ISO = {Brain Res.},
Doc-Delivery-Number = {N1PO8},
Web-of-Science-Index = {Science Citation Index Expanded (SCI-EXPANDED)},
Unique-ID = {WOS:001034818200001},
OA = {hybrid},
DA = {2024-01-02},
}

@article{ WOS:000429471900010,
Author = {Chi, Laiting and Du, Kairong and Liu, Dongdong and Bo, Yulong and Li,
   Wenzhi},
Title = {Electroacupuncture brain protection during ischemic stroke: A role for
   the parasympathetic nervous system},
Journal = {JOURNAL OF CEREBRAL BLOOD FLOW AND METABOLISM},
Year = {2018},
Volume = {38},
Number = {3},
Pages = {479-491},
Month = {MAR},
Abstract = {The demand for using parasympathetic activation for stroke therapy is
   unmet. In the current study, we investigated whether the neuroprotection
   provided by electroacupuncture (EA) in an experimental stroke model was
   associated with activation of the parasympathetic nervous system (PNS).
   The results showed that parasympathetic dysfunction (PD), performed as
   unilateral vagotomy combined with peripheral atropine, attenuated both
   the functional benefits of EA and its effects in improving cerebral
   perfusion, reducing infarct volume, and hindering apoptosis, neuronal
   and peripheral inflammation, and oxidative stress. Most importantly, EA
   rats showed a dramatically less reduction in the mRNA level of choline
   acetyltransferase, five subtypes of muscarinic receptors and a7nAChR,
   suggesting the inhibition of the impairment of the central cholinergic
   system; EA also activated dorsal motor nucleus of the vagus, the largest
   source of parasympathetic pre-ganglionic neurons in the lower brainstem
   (detected by c-fos immunohistochemistry), and PD suppressed these
   changes. These findings indicated EA may serve as an alternative
   modality of PNS activation for stroke therapy.},
Publisher = {SAGE PUBLICATIONS INC},
Address = {2455 TELLER RD, THOUSAND OAKS, CA 91320 USA},
Type = {Article},
Language = {English},
Affiliation = {Li, WZ (Corresponding Author), Harbin Med Univ, Dept Anesthesiol, Affiliated Hosp 2, Harbin 150081, Heilongjiang, Peoples R China.
   Chi, Laiting; Du, Kairong; Liu, Dongdong; Bo, Yulong; Li, Wenzhi, Harbin Med Univ, Dept Anesthesiol, Affiliated Hosp 2, Harbin 150081, Heilongjiang, Peoples R China.
   Chi, Laiting; Du, Kairong; Liu, Dongdong; Bo, Yulong; Li, Wenzhi, Heilongjiang Prov Key Lab Res Anesthesiol \& Crit, Harbin, Heilongjiang, Peoples R China.},
DOI = {10.1177/0271678X17697988},
ISSN = {0271-678X},
EISSN = {1559-7016},
Keywords = {Cerebral ischemia; cholinergic; electroacupuncture; muscarinic;
   parasympathetic nervous system},
Keywords-Plus = {MUSCARINIC ACETYLCHOLINE-RECEPTOR; VAGAL MODULATION; RAT;
   HYPOXIA/REOXYGENATION; CARDIOPROTECTION; ACUPUNCTURE; ACTIVATION;
   DILATION; RECOVERY; NEURONS},
Research-Areas = {Endocrinology \& Metabolism; Hematology; Neurosciences \& Neurology},
Web-of-Science-Categories  = {Endocrinology \& Metabolism; Hematology; Neurosciences},
Author-Email = {wenzhili9@126.com},
Affiliations = {Harbin Medical University},
ResearcherID-Numbers = {bo, yu/AAB-3064-2019},
Cited-References = {{[}Anonymous], 2001, CLIN ACUPUNCTURE SCI.
   Ashwal S, 1998, STROKE, V29, P1037, DOI 10.1161/01.STR.29.5.1037.
   Ay I, 2009, NEUROSCI LETT, V459, P147, DOI 10.1016/j.neulet.2009.05.018.
   Belayev L, 1996, STROKE, V27, P1616, DOI 10.1161/01.STR.27.9.1616.
   Bi XY, 2015, CELL CYCLE, V14, P2461, DOI 10.1080/15384101.2015.1060383.
   Borovikova LV, 2000, NATURE, V405, P458, DOI 10.1038/35013070.
   Budgell B, 1996, PROG BRAIN RES, V113, P525, DOI 10.1016/S0079-6123(08)61106-1.
   Chen CH, 2015, SCI REP-UK, V5, DOI 10.1038/srep17552.
   Chen JL, 2001, STROKE, V32, P2682, DOI 10.1161/hs1101.098367.
   Cheyuo C, 2011, J CEREBR BLOOD F MET, V31, P1187, DOI 10.1038/jcbfm.2011.24.
   De Simone R, 2005, J NEUROINFLAMM, V2, DOI 10.1186/1742-2094-2-4.
   Diao ZY, 2016, CLIN EXP MED, V16, P203, DOI 10.1007/s10238-015-0346-5.
   Dirnagl U, 2007, STROKE, V38, P770, DOI 10.1161/01.STR.0000251441.89665.bc.
   Donato M, 2013, EXP PHYSIOL, V98, P425, DOI 10.1113/expphysiol.2012.066217.
   Dorrance AM, 2015, COMPR PHYSIOL, V5, P1241, DOI 10.1002/cphy.c140016.
   Elhusseiny A, 2000, J CEREBR BLOOD F MET, V20, P298, DOI 10.1097/00004647-200002000-00011.
   Goadsby Peter J, 2013, Handb Clin Neurol, V117, P193, DOI 10.1016/B978-0-444-53491-0.00016-X.
   Hamel E, 2004, PROG BRAIN RES, V145, P171, DOI 10.1016/S0079-6123(02)45012-7.
   Härtig W, 2002, REV NEUROSCIENCE, V13, P95.
   Henninger N, 2007, STROKE, V38, P2779, DOI 10.1161/STROKEAHA.107.485581.
   HILF G, 1992, EUR J PHARM-MOLEC PH, V225, P245, DOI 10.1016/0922-4106(92)90026-R.
   Huang ST, 2005, AM J CHINESE MED, V33, P157, DOI 10.1142/S0192415X0500276X.
   Jiang Y, 2014, PLOS ONE, V9, DOI 10.1371/journal.pone.0102342.
   Jin ZQ, 2013, J NEUROINFLAMM, V10, DOI 10.1186/1742-2094-10-63.
   Jones JFX, 1998, J PHYSIOL-LONDON, V507, P869, DOI 10.1111/j.1469-7793.1998.869bs.x.
   Kim JH, 2013, PLOS ONE, V8, DOI 10.1371/journal.pone.0056736.
   Kovács KJ, 2008, J NEUROENDOCRINOL, V20, P665, DOI 10.1111/j.1365-2826.2008.01734.x.
   Lourbopoulos A, 2016, J CEREB BLOOD FLOW M.
   Machhada A, 2015, HEART RHYTHM, V12, P2285, DOI 10.1016/j.hrthm.2015.06.005.
   Mäkikallio AM, 2004, NEUROLOGY, V62, P1822, DOI 10.1212/01.WNL.0000125190.10967.D5.
   Mastitskaya S, 2012, CARDIOVASC RES, V95, P487, DOI 10.1093/cvr/cvs212.
   Miao Y, 2013, CELL PHYSIOL BIOCHEM, V31, P189, DOI 10.1159/000343360.
   Patanè S, 2014, INT J CARDIOL, V177, P646, DOI 10.1016/j.ijcard.2014.09.178.
   Paxinos G., 2007, RAT BRAIN STEREOTAXI.
   PFEIFER MA, 1983, AM J MED, V75, P249, DOI 10.1016/0002-9343(83)91201-9.
   Shih CC, 2015, MEDICINE, V94, DOI 10.1097/MD.0000000000001572.
   Song JG, 2012, ANESTHESIOLOGY, V116, P406, DOI 10.1097/ALN.0b013e3182426ebd.
   Sun SS, 2016, MOL NEUROBIOL, V53, P331, DOI 10.1007/s12035-014-8971-7.
   Torres-Rosas R, 2014, NAT MED, V20, P291, DOI 10.1038/nm.3479.
   Wang Q, 2012, J NEUROINFLAMM, V9, DOI 10.1186/1742-2094-9-24.
   Wang WW, 2014, SCI REP-UK, V4, DOI 10.1038/srep03981.
   Yamada M, 2001, P NATL ACAD SCI USA, V98, P14096, DOI 10.1073/pnas.251542998.
   Yin CS, 2008, RES VET SCI, V84, P159, DOI 10.1016/j.rvsc.2007.04.004.
   Yuan ST, 2014, BRAIN RES, V1593, P19, DOI 10.1016/j.brainres.2014.10.005.
   Zhang SH, 2015, STROKE, V46, P1301, DOI 10.1161/STROKEAHA.114.007659.
   Zhou F, 2013, EVID-BASED COMPL ALT, V2013, DOI 10.1155/2013/878521.
   Zhou F, 2011, J APPL PHYSIOL, V111, P1877, DOI 10.1152/japplphysiol.00313.2011.},
Number-of-Cited-References = {47},
Times-Cited = {38},
Usage-Count-Last-180-days = {6},
Usage-Count-Since-2013 = {24},
Journal-ISO = {J. Cereb. Blood Flow Metab.},
Doc-Delivery-Number = {GC0MR},
Web-of-Science-Index = {Science Citation Index Expanded (SCI-EXPANDED)},
Unique-ID = {WOS:000429471900010},
OA = {Bronze, Green Published},
DA = {2024-01-02},
}

@article{ WOS:000924588000001,
Author = {Zhang, Qiongqiong and Deng, Peiying and Chen, Suhui and Xu, Hong and
   Zhang, Yamin and Chen, Hui and Zhang, Jianmin and Sun, Hua},
Title = {Electroacupuncture and human iPSC-derived small extracellular vesicles
   regulate the gut microbiota in ischemic stroke <i>via</i> the brain-gut
   axis},
Journal = {FRONTIERS IN IMMUNOLOGY},
Year = {2023},
Volume = {14},
Month = {JAN 20},
Abstract = {Electroacupuncture (EA) and induced pluripotent stem cell (iPSC)-derived
   small extracellular vesicles (iPSC-EVs) have substantial beneficial
   effects on ischemic stroke. However, the detailed mechanisms remain
   unclear. Here, we explored the mechanisms underlying the regulation of
   EA and iPSC-EVs in the microbiome-gut-brain axis (MGBA) after ischemic
   stroke. Ischemic stroke mice (C57BL/6) were subjected to middle cerebral
   artery occlusion (MCAO) or Sham surgery. EA and iPSC-EVs treatments
   significantly improved neurological function and neuronal and intestinal
   tract injury, downregulated the levels of IL-17 expression and
   upregulated IL-10 levels in brain and colon tissue after cerebral
   ischemia-reperfusion. EA and iPSC-EVs treatments also modulated the
   microbiota composition and diversity as well as the differential
   distribution of species in the intestines of the mice after cerebral
   ischemia-reperfusion. Our results demonstrated that EA and iPSC-EVs
   treatments regulated intestinal immunity through MGBA regulation of
   intestinal microbes, reducing brain and colon damage following cerebral
   ischemia and positively impacting the outcomes of ischemic stroke. Our
   findings provide new insights into the application of EA combined with
   iPSC-EVs as a treatment for ischemic stroke.},
Publisher = {FRONTIERS MEDIA SA},
Address = {AVENUE DU TRIBUNAL FEDERAL 34, LAUSANNE, CH-1015, SWITZERLAND},
Type = {Article},
Language = {English},
Affiliation = {Sun, H (Corresponding Author), Chinese Acad Med Sci, Peking Union Med Coll Hosp, Peking Union Med Coll, Dept Tradit Chinese Med, Beijing, Peoples R China.
   Zhang, JM (Corresponding Author), Chinese Acad Med Sci, Inst Basic Med Sci, Peking Union Med Coll, CAMS Key Lab T Cell \& Immunotherapy,Dept Immunol,S, Beijing, Peoples R China.
   Zhang, JM (Corresponding Author), Chinese Acad Med Sci, Haihe Lab Cell Ecosyst, Tianjin, Peoples R China.
   Zhang, JM (Corresponding Author), Peking Union Med Coll, Tianjin, Peoples R China.
   Zhang, JM (Corresponding Author), Changzhou Xitaihu Inst Frontier Technol Cell Thera, Changzhou, Peoples R China.
   Zhang, JM (Corresponding Author), Guidon Pharmaceut Inc, Beijing, Peoples R China.
   Zhang, Qiongqiong; Deng, Peiying; Chen, Suhui; Xu, Hong; Zhang, Yamin; Sun, Hua, Chinese Acad Med Sci, Peking Union Med Coll Hosp, Peking Union Med Coll, Dept Tradit Chinese Med, Beijing, Peoples R China.
   Chen, Hui; Zhang, Jianmin, Chinese Acad Med Sci, Inst Basic Med Sci, Peking Union Med Coll, CAMS Key Lab T Cell \& Immunotherapy,Dept Immunol,S, Beijing, Peoples R China.
   Chen, Hui; Zhang, Jianmin, Peking Union Med Coll, Sch Basic Med, Beijing, Peoples R China.
   Chen, Hui; Zhang, Jianmin, Chinese Acad Med Sci, Haihe Lab Cell Ecosyst, Tianjin, Peoples R China.
   Chen, Hui; Zhang, Jianmin, Peking Union Med Coll, Tianjin, Peoples R China.
   Chen, Hui; Zhang, Jianmin, Changzhou Xitaihu Inst Frontier Technol Cell Thera, Changzhou, Peoples R China.
   Zhang, Jianmin, Guidon Pharmaceut Inc, Beijing, Peoples R China.},
DOI = {10.3389/fimmu.2023.1107559},
Article-Number = {1107559},
ISSN = {1664-3224},
Keywords = {electroacupuncture; ischemic stroke; induced pluripotent stem cell;
   microbiome-gut-brain axis; inflammation},
Keywords-Plus = {MOUSE MODEL; DYSBIOSIS; NEUROINFLAMMATION; ASSOCIATION; ACTIVATION;
   MANAGEMENT; COLITIS; UPDATE; CELLS},
Research-Areas = {Immunology},
Web-of-Science-Categories  = {Immunology},
Author-Email = {jzhang42@163.com
   sunhuahe@vip.sina.com},
Affiliations = {Chinese Academy of Medical Sciences - Peking Union Medical College;
   Peking Union Medical College Hospital; Peking Union Medical College;
   Chinese Academy of Medical Sciences - Peking Union Medical College;
   Peking Union Medical College; Chinese Academy of Medical Sciences -
   Peking Union Medical College; Peking Union Medical College; Chinese
   Academy of Medical Sciences - Peking Union Medical College; Chinese
   Academy of Medical Sciences - Peking Union Medical College; Peking Union
   Medical College},
Funding-Acknowledgement = {National Natural Science Foundation of China {[}82074520, U20A20374,
   32270915, 82071791, 31970843, 81972886]; CAMS Initiative for Innovative
   Medicine {[}2021-I2M-1-005, 2021-I2M-1-035, 2021-I2M-1-053]; Haihe
   Laboratory of Cell Ecosystem Innovation Fund {[}HH22KYZX0028]; National
   Key Research and Development Program of China {[}2022YFC3602004];
   Changzhou Science and Technology Support Plan {[}CE20215008]; CAMS
   Central Public Welfare Scientific Research Institute Basal Research
   Expenses {[}3332020035, 2018PT32004, 2018PT31052]},
Funding-Text = {This research was funded by grants from the National Natural Science
   Foundation of China (82074520, U20A20374, 32270915, 82071791, 31970843
   and 81972886), the CAMS Initiative for Innovative Medicine
   (2021-I2M-1-005, 2021-I2M-1-035 and 2021-I2M-1-053), Haihe Laboratory of
   Cell Ecosystem Innovation Fund (HH22KYZX0028), the National Key Research
   and Development Program of China (2022YFC3602004), Changzhou Science and
   Technology Support Plan (CE20215008), the CAMS Central Public Welfare
   Scientific Research Institute Basal Research Expenses (3332020035,
   2018PT32004 and 2018PT31052).},
Cited-References = {Abbafati C, 2020, LANCET, V396, P1204, DOI 10.1016/S0140-6736(20)30925-9.
   Agirman G, 2021, SCIENCE, V374, P1087, DOI 10.1126/science.abi6087.
   Arya AK, 2018, BRAIN CIRC, V4, P165, DOI 10.4103/bc.bc\_32\_18.
   Benakis C, 2016, NAT MED, V22, P516, DOI 10.1038/nm.4068.
   Cani PD, 2022, NAT REV GASTRO HEPAT, V19, P625, DOI 10.1038/s41575-022-00631-9.
   Chen Dan-Feng, 2022, Zhen Ci Yan Jiu, V47, P216, DOI 10.13702/j.1000-0607.20210766.
   Chen RZ, 2019, PHARMACOL RES, V148, DOI 10.1016/j.phrs.2019.104403.
   Chen SH, 2020, BRAIN RES, V1748, DOI 10.1016/j.brainres.2020.147075.
   Cheng HY, 2019, FRONT IMMUNOL, V10, DOI 10.3389/fimmu.2019.00607.
   Cheng J, 2022, MICROB BIOTECHNOL, V15, P862, DOI 10.1111/1751-7915.13968.
   Cox SR, 2020, GASTROENTEROLOGY, V158, P176, DOI 10.1053/j.gastro.2019.09.024.
   Crapser J, 2016, AGING-US, V8, P1049, DOI 10.18632/aging.100952.
   Dai QQ, 2019, J CELL BIOCHEM, V120, P11498, DOI 10.1002/jcb.28429.
   Deng LN, 2019, TRANSL STROKE RES, V10, P170, DOI 10.1007/s12975-018-0634-y.
   Deng PY, 2022, CELLS-BASEL, V11, DOI 10.3390/cells11050820.
   Diaz-Garrido N, 2021, INT J MOL SCI, V22, DOI 10.3390/ijms22042213.
   Gasull T, 2022, INT J MOL SCI, V23, DOI 10.3390/ijms23169476.
   Go V, 2020, GEROSCIENCE, V42, P1, DOI 10.1007/s11357-019-00115-w.
   Jang JH, 2020, BRAIN BEHAV IMMUN, V89, P641, DOI 10.1016/j.bbi.2020.08.015.
   Jung J, 2021, BRAIN BEHAV IMMUN, V94, P424, DOI 10.1016/j.bbi.2021.02.003.
   Jung YS, 2016, J BIOMED SCI, V23, DOI 10.1186/s12929-016-0249-0.
   Ke XH, 2022, MEDIAT INFLAMM, V2022, DOI 10.1155/2022/3997947.
   Kriss M, 2018, CURR OPIN MICROBIOL, V44, P34, DOI 10.1016/j.mib.2018.07.003.
   Lee EC, 2022, INT J MOL SCI, V23, DOI 10.3390/ijms23158367.
   Lee J, 2020, CIRC RES, V127, P453, DOI 10.1161/CIRCRESAHA.119.316448.
   Levy M, 2017, NAT REV IMMUNOL, V17, P219, DOI 10.1038/nri.2017.7.
   Li S, 2022, AM J CHINESE MED, V50, P979, DOI 10.1142/S0192415X22500409.
   Li XS, 2022, FRONT CELL INFECT MI, V12, DOI 10.3389/fcimb.2022.935681.
   Liesz A, 2015, STROKE, V46, P1422, DOI 10.1161/STROKEAHA.114.008608.
   Lin HT, 2022, FRONT PHARMACOL, V12, DOI 10.3389/fphar.2021.773722.
   Liu GH, 2022, BIOLOGY-BASEL, V11, DOI 10.3390/biology11070962.
   Liu HS, 2019, JCI INSIGHT, V4, DOI 10.1172/jci.insight.131273.
   Liu LP, 2020, STROKE VASC NEUROL, V5, P159, DOI 10.1136/svn-2020-000378.
   LONGA EZ, 1989, STROKE, V20, P84, DOI 10.1161/01.STR.20.1.84.
   Luo L, 2022, J NEUROINFLAMM, V19, DOI 10.1186/s12974-022-02501-2.
   Ma Ji-Hong, 2019, Zhen Ci Yan Jiu, V44, P538, DOI 10.13702/j.1000-0607.180786.
   Malkki H, 2016, NAT REV NEUROL, V12, DOI {[}10.1038/nrneurol.2016.175, 10.1038/nrneurol.2016.79, 10.1038/nrneurol.2016.117, 10.1038/nrneurol.2016.58, 10.1038/nrneurol.2016.78, 10.1038/nrneurol.2016.151, 10.1038/nrneurol.2016.139, 10.1038/nrneurol.2016.30, 10.1038/nrneurol.2016.22, 10.1038/nrneurol.2016.52].
   Mao F, 2017, BIOMED RES INT, V2017, DOI 10.1155/2017/5356760.
   Ocansey DKW, 2020, BIOL REV, V95, P1287, DOI 10.1111/brv.12608.
   Ocansey DKW, 2022, BIOMATER SCI-UK, V10, P4822, DOI 10.1039/d2bm00559j.
   Oh JE, 2022, FRONT IMMUNOL, V12, DOI 10.3389/fimmu.2021.813748.
   Osadchiy V, 2019, CLIN GASTROENTEROL H, V17, P322, DOI 10.1016/j.cgh.2018.10.002.
   Piepke M, 2021, J NEUROINFLAMM, V18, DOI 10.1186/s12974-021-02316-7.
   Sadler R, 2020, J NEUROSCI, V40, P1162, DOI 10.1523/JNEUROSCI.1359-19.2019.
   Saubermann LJ, 2000, GASTROENTEROLOGY, V119, P119, DOI 10.1053/gast.2000.9114.
   Sinagra E, 2021, LIFE-BASEL, V11, DOI 10.3390/life11070715.
   Singh V, 2016, J NEUROSCI, V36, P7428, DOI 10.1523/JNEUROSCI.1114-16.2016.
   Spychala MS, 2018, ANN NEUROL, V84, P23, DOI 10.1002/ana.25250.
   Sun J, 2022, BRAIN BEHAV IMMUN, V106, P76, DOI 10.1016/j.bbi.2022.08.003.
   Sun MM, 2018, NAT COMMUN, V9, DOI 10.1038/s41467-018-05901-2.
   Sun XY, 2019, FRONT CELL NEUROSCI, V13, DOI 10.3389/fncel.2019.00394.
   Thomi G, 2019, CELLS-BASEL, V8, DOI 10.3390/cells8080855.
   Toledo ARL, 2022, INT J MOL SCI, V23, DOI 10.3390/ijms23031184.
   Wang HY, 2019, NITRIC OXIDE-BIOL CH, V91, P23, DOI 10.1016/j.niox.2019.07.004.
   Wang JH, 2021, FRONT PHARMACOL, V12, DOI 10.3389/fphar.2021.751397.
   Wang JC, 2022, FRONT IMMUNOL, V13, DOI 10.3389/fimmu.2022.845243.
   Wang LL, 2020, LIFE SCI, V261, DOI 10.1016/j.lfs.2020.118473.
   Wang YJ, 2022, STROKE VASC NEUROL, V7, P415, DOI 10.1136/svn-2021-001374.
   Weiss GA, 2017, CELL MOL LIFE SCI, V74, P2959, DOI 10.1007/s00018-017-2509-x.
   Xu H, 2014, PLOS ONE, V9, DOI 10.1371/journal.pone.0097488.
   Yan ZZ, 2022, BRAIN BEHAV IMMUN, V106, P307, DOI 10.1016/j.bbi.2022.09.009.
   Yang LY, 2022, FRONT IMMUNOL, V13, DOI 10.3389/fimmu.2022.955581.
   Yang ZZ, 2022, FRONT IMMUNOL, V13, DOI 10.3389/fimmu.2022.688619.
   Yates AG, 2022, J EXTRACELL VESICLES, V11, DOI 10.1002/jev2.12190.
   Ye Y, 2017, STROKE, V48, P1044, DOI 10.1161/STROKEAHA.116.014696.
   Yuan L, 2015, J BIOMED OPT, V20, DOI 10.1117/1.JBO.20.9.096012.
   Zeng WJ, 2019, J IMMUNOL RES, V2019, DOI 10.1155/2019/1603758.
   Zhang HT, 2019, FRONT IMMUNOL, V10, DOI 10.3389/fimmu.2019.01464.
   Zhang W, 2019, BIOMED PHARMACOTHER, V117, DOI 10.1016/j.biopha.2019.109162.
   Zhang Y, 2020, INT J NANOMED, V15, P6917, DOI 10.2147/IJN.S264498.
   Zhao LN, 2021, WORLD J STEM CELLS, V13, P1905, DOI 10.4252/wjsc.v13.i12.1905.
   Zhao LN, 2022, CELL MOL NEUROBIOL, V42, P455, DOI 10.1007/s10571-021-01047-w.
   Zmora N, 2019, NAT REV GASTRO HEPAT, V16, P35, DOI 10.1038/s41575-018-0061-2.
   Zou XL, 2022, FRONT IMMUNOL, V13, DOI 10.3389/fimmu.2022.975921.},
Number-of-Cited-References = {74},
Times-Cited = {5},
Usage-Count-Last-180-days = {3},
Usage-Count-Since-2013 = {10},
Journal-ISO = {Front. Immunol.},
Doc-Delivery-Number = {8M6QY},
Web-of-Science-Index = {Science Citation Index Expanded (SCI-EXPANDED)},
Unique-ID = {WOS:000924588000001},
OA = {gold, Green Published},
DA = {2024-01-02},
}

@article{ WOS:000262924200018,
Author = {Kim, Won-Seok and Kim, Il Soo and Kim, Sang Jun and Wei, PengXu and
   Choi, Deok Hyung and Han, Tai Ryoon},
Title = {Effect of electroacupuncture on motor recovery in a rat stroke model
   during the early recovery stage},
Journal = {BRAIN RESEARCH},
Year = {2009},
Volume = {1248},
Pages = {176-183},
Month = {JAN 12},
Abstract = {The effect of acupuncture on motor recovery after stroke continues to be
   debated. This animal study was designed to determine whether acupuncture
   improves motor function following experimentally induced cerebral
   ischemia. In addition, we studied whether the outcome of motor function
   was associated with the expression of BDNF (brain derived neurotrophic
   factor), trkB (receptor, trkB) and infarct volume. Cerebral ischemia was
   induced by permanent middle cerebral artery occlusion (MCAO) or MCAO
   plus bilateral vertebral artery occlusion in Sprague-Dawley rats. The
   groups studied were a control, treadmill exercise, electroacupuncture
   and a combined treatment group with both treadmill exercise and
   electroacupuncture (ExEA). On postoperative day 16, Western blot
   analysis for BDNF and trkB and estimation of infarct volume were
   performed. The motor behavior scores were measured 2 and 16-days
   postoperatively. Comparison of the motor scores among the groups showed
   that the motor scores in the exercise only group and ExEA group were
   higher than in the control group on postoperative day 16. No statistical
   significance was found among the groups in the Western blot analysis and
   the infarct volume. This study demonstrates no significant additional
   effect of electroacupuncture on the motor recovery in rats following
   mild cerebral ischemia during the early recovery stage. Further studies
   in a rat model with moderate to severe cerebral ischemia, assessment and
   reassessment for more extended periods after the cerebral ischemia will
   be required. (C) 2008 Elsevier B.V. All rights reserved.},
Publisher = {ELSEVIER SCIENCE BV},
Address = {PO BOX 211, 1000 AE AMSTERDAM, NETHERLANDS},
Type = {Article},
Language = {English},
Affiliation = {Han, TR (Corresponding Author), Seoul Natl Univ, Dept Rehabil Med, Coll Med, 28th St, Seoul 110744, South Korea.
   Kim, Won-Seok; Kim, Il Soo; Kim, Sang Jun; Choi, Deok Hyung; Han, Tai Ryoon, Seoul Natl Univ, Dept Rehabil Med, Coll Med, Seoul 110744, South Korea.
   Wei, PengXu, Capital Med Univ, Dept Chinese Med Rehabil, Coll Rehabil Med, China Rehabil Res Ctr, Beijing, Peoples R China.},
DOI = {10.1016/j.brainres.2008.11.009},
ISSN = {0006-8993},
EISSN = {1872-6240},
Keywords = {Stroke; Middle cerebral artery occlusion; Rat; Electroacupuncture;
   Exercise; Trophic factor},
Keywords-Plus = {CEREBRAL-ARTERY OCCLUSION; NEUROTROPHIC FACTOR; ACUPUNCTURE TREATMENT;
   CONTROLLED TRIAL; ISCHEMIA; BRAIN; REHABILITATION; EXPRESSION;
   STIMULATION; HUNTINGTIN},
Research-Areas = {Neurosciences \& Neurology},
Web-of-Science-Categories  = {Neurosciences},
Author-Email = {tairyoon@snu.ac.kr},
Affiliations = {Seoul National University (SNU); Capital Medical University},
ResearcherID-Numbers = {Wei, Pengxu/GSD-6003-2022
   Han, Tai Ryoon/J-5712-2012
   , 김원석/AAJ-2334-2020},
ORCID-Numbers = {, 김원석/0000-0002-1199-5707},
Funding-Acknowledgement = {Clinical Research institute of Seoul National University Hospital
   {[}04-2006-118-0]},
Funding-Text = {The authors thank Jeong Eun Lee for help with the experiments. This work
   was funded by project grant no. 04-2006-118-0 from the Clinical Research
   institute of Seoul National University Hospital.},
Cited-References = {Alexander DN, 2004, NEUROREHAB NEURAL RE, V18, P259, DOI 10.1177/1545968304271568.
   {[}Anonymous], COMPLEMENT THER MED.
   Bhide PG, 1996, J NEUROSCI, V16, P5523.
   DIFIGLIA M, 1995, NEURON, V14, P1075, DOI 10.1016/0896-6273(95)90346-1.
   Downs NM, 2005, ARCH PHYS MED REHAB, V86, P1252, DOI 10.1016/j.apmr.2004.10.037.
   EJ R, 2000, PHYS MED REHABILITAT, P1120.
   Ernst E, 1996, Wien Med Wochenschr, V146, P556.
   Ferrer I, 2001, ACTA NEUROPATHOL, V101, P229.
   GARCIA JH, 1995, STROKE, V26, P627, DOI 10.1161/01.STR.26.4.627.
   Gosman-Hedström G, 1998, STROKE, V29, P2100, DOI 10.1161/01.STR.29.10.2100.
   Hsieh CL, 2006, AM J CHINESE MED, V34, P351, DOI 10.1142/S0192415X06003886.
   HU HH, 1993, NEUROEPIDEMIOLOGY, V12, P106, DOI 10.1159/000110308.
   Jeun SS, 2005, AM J CHINESE MED, V33, P573, DOI 10.1142/S0192415X0500317X.
   Johansson BB, 2001, STROKE, V32, P707, DOI 10.1161/01.STR.32.3.707.
   Kim MW, 2005, BRAIN RES, V1052, P16, DOI 10.1016/j.brainres.2005.05.070.
   Lee TH, 2004, J NEUROSCI RES, V76, P705, DOI 10.1002/jnr.20097.
   Liang XB, 2002, MOL BRAIN RES, V108, P51, DOI 10.1016/S0169-328X(02)00513-2.
   Liu Zhe, 2005, Zhongguo Zhen Jiu, V25, P879.
   LONGA EZ, 1989, STROKE, V20, P84, DOI 10.1161/01.STR.20.1.84.
   MA Y, 2000, WORLD J ACUP MOX, V10, P33.
   Miyake K, 2002, BRAIN RES, V935, P24, DOI 10.1016/S0006-8993(02)02420-4.
   Moffet Howard H, 2006, BMC Complement Altern Med, V6, P25, DOI 10.1186/1472-6882-6-25.
   O'Mahony PG, 1999, J PUBLIC HEALTH MED, V21, P166, DOI 10.1093/pubmed/21.2.166.
   Park J, 2001, J NEUROL, V248, P558, DOI 10.1007/s004150170132.
   Ploughman M, 2005, NEUROSCIENCE, V136, P991, DOI 10.1016/j.neuroscience.2005.08.037.
   Schäbitz WR, 2004, STROKE, V35, P992, DOI 10.1161/01.STR.0000119754.85848.0D.
   Shiflett SC, 2007, TOP STROKE REHABIL, V14, P40, DOI 10.1310/tsr1404-40.
   Sze FKH, 2002, STROKE, V33, P186, DOI 10.1161/hs0102.101815.
   Sze FKH, 2002, STROKE, V33, P2604, DOI 10.1161/01.STR.0000035908.74261.C9.
   WANG L, 1996, CHINA ACUPUTURE, V16, P9.
   Wang SJ, 2003, NEUROL RES, V25, P516, DOI 10.1179/016164103101201751.
   Wei GW, 2000, ACUPUNCTURE ELECTRO, V25, P81, DOI 10.3727/036012900816356208.
   Wong AMK, 1999, AM J PHYS MED REHAB, V78, P117, DOI 10.1097/00002060-199903000-00006.
   WU HM, 2006, COCHRANE DB SYST REV, V3, DOI DOI 10.1002/14651858.CD004131.PUB2.
   XU Y, 1998, J SHANGHAI ACUPUNCTU, V17, P42.
   Zhang SH, 2005, COCHRANE DB SYST REV, DOI 10.1002/14651858.CD003317.pub2.},
Number-of-Cited-References = {36},
Times-Cited = {23},
Usage-Count-Last-180-days = {0},
Usage-Count-Since-2013 = {10},
Journal-ISO = {Brain Res.},
Doc-Delivery-Number = {401FE},
Web-of-Science-Index = {Science Citation Index Expanded (SCI-EXPANDED)},
Unique-ID = {WOS:000262924200018},
DA = {2024-01-02},
}

@article{ WOS:000692730400001,
Author = {Fu, Shuping and Yu, Meiling and Xu, Houxi and Liu, Qing and Li, Xiaoxiao
   and Wang, Yaling and Chen, Yonglin and Meng, Lingling and Qiu, Yiting
   and Jing, Xinyue and Liu, Chenchen and Lu, Shengfeng},
Title = {Genome-Wide Transcription Analysis of Electroacupuncture
   Precondition-Induced Ischemic Tolerance on SD Rat With
   Ischemia-Reperfusion Injury},
Journal = {FRONTIERS IN GENETICS},
Year = {2021},
Volume = {12},
Month = {AUG 16},
Abstract = {Acupuncture promotes the recovery of neurological function by the
   overall improvement of ischemic brain injury. It is not only regarded as
   a rehabilitative treatment but also a pretreatment method for stroke.
   However, its mechanism has not been fully elucidated. In this study,
   rats were treated with electroacupuncture (EA) at Baihui (GV20) for 30
   min/day for 6 days, ahead of conducting cerebral ischemia-reperfusion
   (I/R) injury. Infarction volume, Evans blue leakage, and neurological
   deficits were evaluated at 24 h after I/R injury. Then, the ipsilateral
   ischemic brain was isolated for RNA sequencing (RNA-Seq) to identify
   molecular consequences. The results showed that EA pretreatment
   decreased blood-brain barrier (BBB) permeability, reduced brain
   infarction volume, and improved neurological outcomes. EA pretreatment
   could upregulate expression of antivirus and immunity
   activity-associated genes (such as Ifit1, Ifit3, Irf7, and Oasla) and
   downregulate expression of matrix disruption-associated genes (Col24a1,
   Col11a1, Col27a1, etc.) in healthy rats. In addition, it could partially
   reverse or ameliorate genome-wide transcription changes of the
   ipsilateral ischemic brain. For the first time, this study provides
   insight into genomic network modulation of a healthy rat with EA
   treatment and a EA-preconditioned rat under subsequent I/R injury, which
   is helpful in explaining acupuncture precondition-induced ischemic
   tolerance of stroke. It also provides new strategies and targets for the
   prevention of ischemic stroke.},
Publisher = {FRONTIERS MEDIA SA},
Address = {AVENUE DU TRIBUNAL FEDERAL 34, LAUSANNE, CH-1015, SWITZERLAND},
Type = {Article},
Language = {English},
Affiliation = {Fu, SP; Lu, SF (Corresponding Author), Nanjing Univ Chinese Med, Key Lab Acupuncture \& Med Res, Minist Educ, Nanjing, Peoples R China.
   Fu, Shuping; Yu, Meiling; Xu, Houxi; Wang, Yaling; Chen, Yonglin; Meng, Lingling; Qiu, Yiting; Jing, Xinyue; Lu, Shengfeng, Nanjing Univ Chinese Med, Key Lab Acupuncture \& Med Res, Minist Educ, Nanjing, Peoples R China.
   Liu, Qing; Li, Xiaoxiao, Shanghai Univ Tradit Chinese Med, Sch Basic Med Sci, Shanghai, Peoples R China.
   Liu, Chenchen, Nanjing Univ Chinese Med, Sch Nursing, Nanjing, Peoples R China.},
DOI = {10.3389/fgene.2021.719201},
Article-Number = {719201},
EISSN = {1664-8021},
Keywords = {electroacupuncture; precondition; ischemic stroke; ischemic tolerance;
   RNA-Seq},
Keywords-Plus = {FOCAL CEREBRAL-ISCHEMIA; ACUPUNCTURE THERAPY; PRETREATMENT},
Research-Areas = {Genetics \& Heredity},
Web-of-Science-Categories  = {Genetics \& Heredity},
Author-Email = {shupingfu@njucm.edu.cn
   lushengfeng@njucm.edu.cn},
Affiliations = {Nanjing University of Chinese Medicine; Shanghai University of
   Traditional Chinese Medicine; Nanjing University of Chinese Medicine},
ResearcherID-Numbers = {liu, junyang/IXD-1201-2023
   Zhang, Jun/JPK-7723-2023
   liu, junyang/IXD-1252-2023
   yang, liu/HTN-9175-2023
   LI, WEI/ISS-1208-2023
   Sun, Chang/JPX-4728-2023
   zhang, yuyang/IVV-5089-2023
   Zhang, Can/JUU-9511-2023
   li, yang/IQV-3559-2023
   Li, Jiaai/JCO-0168-2023
   zhang, yu/HNS-5948-2023
   wang, lili/HDL-7210-2022
   wang, zhiwen/JDV-9990-2023
   liu, xiao/HMD-7454-2023
   li, xiao/HKV-8405-2023
   Liu, Jing/IQX-0664-2023
   Liu, Han/HMD-9231-2023
   wen, liang/JNR-7720-2023
   XIE, WANYING/JNR-9259-2023
   wang, yue/ISA-4119-2023
   LIU, YU/HTR-1607-2023
   Li, Xiaomei/HNI-0635-2023
   Li, Jing/GYU-5036-2022
   Lu, Xiaomei/IUQ-2139-2023
   Li, Li/IAQ-0885-2023
   cheng, shu/IZE-4788-2023
   WANG, JIAXUAN/JMP-8599-2023
   li, jian/IAQ-2794-2023
   liu, qi/IQR-4870-2023
   wu, jun/ISB-8607-2023
   Tang, Wei/IZQ-1283-2023
   liu, xiao/HKE-9880-2023
   liang, YU/IYT-4334-2023},
ORCID-Numbers = {Liu, Han/0000-0002-5269-8477
   liang, YU/0009-0007-3922-3454},
Funding-Acknowledgement = {National Natural Science Foundation of China {[}81774403]; Natural
   Science Foundation of the Jiangsu Province of China {[}BK20171492]; Open
   Projects of the Discipline of Nursing of the Nanjing University of
   Chinese Medicine; Subject of Academic Priority Discipline of Jiangsu
   Higher Education Institutions {[}2019YSHL045]},
Funding-Text = {This work was supported by grants from the National Natural Science
   Foundation of China (No. 81774403), the Natural Science Foundation of
   the Jiangsu Province of China (No. BK20171492), and the Open Projects of
   the Discipline of Nursing of the Nanjing University of Chinese Medicine
   Supported by the Subject of Academic Priority Discipline of Jiangsu
   Higher Education Institutions (2019YSHL045).},
Cited-References = {BEDERSON JB, 1986, STROKE, V17, P472, DOI 10.1161/01.STR.17.3.472.
   Chavez LM, 2017, INT J MOL SCI, V18, DOI 10.3390/ijms18112270.
   Dergunova LV, 2018, BMC GENOMICS, V19, DOI 10.1186/s12864-018-5039-5.
   Dong H, 2009, NEUROL RES, V31, P853, DOI 10.1179/174313209X393960.
   Dong SJ, 2019, J NEUROL, V266, P2970, DOI 10.1007/s00415-019-09520-9.
   Fensterl V, 2015, J VIROL, V89, P2462, DOI 10.1128/JVI.02744-14.
   Fu SP, 2014, J ETHNOPHARMACOL, V155, P692, DOI 10.1016/j.jep.2014.06.015.
   Huang DW, 2009, NAT PROTOC, V4, P44, DOI 10.1038/nprot.2008.211.
   Huang DW, 2009, NUCLEIC ACIDS RES, V37, P1, DOI 10.1093/nar/gkn923.
   Jiao Y, 2018, J STROKE CEREBROVASC, V27, P2166, DOI 10.1016/j.jstrokecerebrovasdis.2018.03.014.
   Leisching G, 2017, FRONT CELL INFECT MI, V7, DOI 10.3389/fcimb.2017.00196.
   Li X, 2013, INT REV NEUROBIOL, V111, P159, DOI 10.1016/B978-0-12-411545-3.00008-0.
   Liu LL, 2019, LIFE SCI, V239, DOI 10.1016/j.lfs.2019.117036.
   Long M, 2019, INFLAMMATION, V42, P1777, DOI 10.1007/s10753-019-01040-y.
   MEIER E, 1990, J VIROL, V64, P6263, DOI 10.1128/JVI.64.12.6263-6269.1990.
   Mrdjen D, 2018, IMMUNITY, V48, P380, DOI 10.1016/j.immuni.2018.01.011.
   Mukherjee D, 2011, WORLD NEUROSURG, V76, pS85, DOI 10.1016/j.wneu.2011.07.023.
   MURRY CE, 1986, CIRCULATION, V74, P1124, DOI 10.1161/01.CIR.74.5.1124.
   Perelygin AA, 2006, J MOL EVOL, V63, P562, DOI 10.1007/s00239-006-0073-3.
   PerezPinzon MA, 1997, J CEREBR BLOOD F MET, V17, P175, DOI 10.1097/00004647-199702000-00007.
   Plamondon H, 2008, BEHAV BRAIN RES, V189, P145, DOI 10.1016/j.bbr.2007.12.027.
   Ringstad G, 2020, NAT COMMUN, V11, DOI 10.1038/s41467-019-14195-x.
   Sharma D, 2020, EUR J PHARMACOL, V883, DOI 10.1016/j.ejphar.2020.173380.
   Szklarczyk D, 2019, NUCLEIC ACIDS RES, V47, pD607, DOI 10.1093/nar/gky1131.
   Van Hove H, 2019, NAT NEUROSCI, V22, P1021, DOI 10.1038/s41593-019-0393-4.
   Wang CM, 2017, ONCOTARGET, V8, P74607, DOI 10.18632/oncotarget.20253.
   Wang Hua, 2008, J Tradit Chin Med, V28, P281.
   Wang Q, 2005, NEUROSCI LETT, V381, P158, DOI 10.1016/j.neulet.2005.02.019.
   Wang Q, 2012, J NEUROINFLAMM, V9, DOI 10.1186/1742-2094-9-24.
   Wei HD, 2014, MOL NEUROBIOL, V49, P326, DOI 10.1007/s12035-013-8524-5.
   Xiong L, 2003, CHINESE MED J-PEKING, V116, P108.
   Yang T, 2020, EXP NEUROL, V325, DOI 10.1016/j.expneurol.2019.113142.
   Zhang JS, 2018, ACUPUNCT MED, V36, P377, DOI 10.1136/acupmed-2017-011496.
   Zhao Hong-Gang, 2004, Shengli Xuebao, V56, P407.
   Zhao Y, 2012, BMC NEUROSCI, V13, DOI 10.1186/1471-2202-13-111.
   Zhu W, 2017, J NEUROIMMUNE PHARM, V12, P575, DOI 10.1007/s11481-017-9747-4.
   Zou R, 2015, MOL MED REP, V12, P2027, DOI 10.3892/mmr.2015.3672.},
Number-of-Cited-References = {37},
Times-Cited = {2},
Usage-Count-Last-180-days = {4},
Usage-Count-Since-2013 = {16},
Journal-ISO = {Front. Genet.},
Doc-Delivery-Number = {UL5ZX},
Web-of-Science-Index = {Science Citation Index Expanded (SCI-EXPANDED)},
Unique-ID = {WOS:000692730400001},
OA = {Green Published, gold},
DA = {2024-01-02},
}

@article{ WOS:000364048800001,
Author = {Li, Yongxin and Wang, Ya and Zhang, Heye and Wu, Ping and Huang, Wenhua},
Title = {The Effect of Acupuncture on the Motor Function and White Matter
   Microstructure in Ischemic Stroke Patients},
Journal = {EVIDENCE-BASED COMPLEMENTARY AND ALTERNATIVE MEDICINE},
Year = {2015},
Volume = {2015},
Abstract = {Evidence shows that ischemic stroke can induce brain structural
   reorganization. Acupuncture is advised as an adjunct to mainstream
   rehabilitation after stroke. However, the effectiveness of acupuncture
   is inconsistent among previous studies. Fourteen ischemic patients were
   collected and divided into two groups: conventional treatment group (CG)
   and acupuncture treatment group (AG). The results of a Fugl-Meyer
   Assessment (FMA) and diffusion tensor imaging were collected before and
   after treatment. The AG exhibited a higher improvement in FMA than the
   CG. Repeated measures analysis of variance on diffusion data only found
   a significant main effect for scanning time point in all diffusion
   indices. In each group, a postpair t-test revealed that diffusion
   indices values were changed significantly after treatment intervention
   in the body of the corpus callosum and bilateral corticospinal tracts,
   the inferior longitudinal fasciculus, the inferior frontooccipital
   fasciculus, the superior longitudinal fasciculus, the forceps minor, the
   cingulum gyrus, and the thalamic radiation. However, there was no
   significant difference in the diffusion indices between the two groups.
   In conclusion, acupuncture had a better behavioral score than
   traditional medicine treatment. However, acupuncture did not
   significantly change WM in the AG compared to the CG as expected within
   one month after the intervention.},
Publisher = {HINDAWI LTD},
Address = {ADAM HOUSE, 3RD FLR, 1 FITZROY SQ, LONDON, W1T 5HF, ENGLAND},
Type = {Article},
Language = {English},
Affiliation = {Huang, WH (Corresponding Author), Southern Med Univ, Sch Basic Med Sci, Inst Clin Anat, Guangzhou 510515, Guangdong, Peoples R China.
   Li, Yongxin; Wang, Ya; Huang, Wenhua, Southern Med Univ, Sch Basic Med Sci, Inst Clin Anat, Guangzhou 510515, Guangdong, Peoples R China.
   Zhang, Heye, Chinese Acad Sci, Shenzhen Inst Adv Technol, Shenzhen 510855, Peoples R China.
   Wu, Ping, Chengdu Univ Tradit Chinese Med, Teaching Hosp 3, Chengdu 610075, Sichuan, Peoples R China.},
DOI = {10.1155/2015/164792},
Article-Number = {164792},
ISSN = {1741-427X},
EISSN = {1741-4288},
Keywords-Plus = {CEREBRAL-BLOOD-FLOW; DIFFUSION TENSOR; VOXELWISE ANALYSIS; SCALP
   ACUPUNCTURE; WATER DIFFUSION; ELECTROACUPUNCTURE; TRACT; RECOVERY; RATS;
   REHABILITATION},
Research-Areas = {Integrative \& Complementary Medicine},
Web-of-Science-Categories  = {Integrative \& Complementary Medicine},
Author-Email = {huangwenhua2009@139.com},
Affiliations = {Southern Medical University - China; Chinese Academy of Sciences;
   Shenzhen Institute of Advanced Technology, CAS; Chengdu University of
   Traditional Chinese Medicine},
ResearcherID-Numbers = {li, yongxin/JOJ-9333-2023
   Zhang, Heye/JPK-4651-2023
   huang, wenhua/AAO-5990-2020},
ORCID-Numbers = {Zhang, Heye/0000-0001-7334-3037
   huang, wenhua/0000-0003-2382-9180},
Funding-Acknowledgement = {National Natural Science Foundation of China {[}81072864, 61427807];
   China Postdoctoral Science Foundation {[}2015M572337]; Specialized
   Research Fund for Doctoral Program of Higher Education
   {[}20134433110012]},
Funding-Text = {The authors are grateful to the patients who participated in the study.
   The authors also thank the doctors in the West China Hospital MRI Center
   for their cooperation on data collection. This research received funding
   from the National Natural Science Foundation of China (nos. 81072864 and
   61427807) as well as support from China Postdoctoral Science Foundation
   (2015M572337). This study was also supported by the Specialized Research
   Fund for the Doctoral Program of Higher Education (no. 20134433110012).},
Cited-References = {Alexander AL, 2007, NEUROTHERAPEUTICS, V4, P316, DOI 10.1016/j.nurt.2007.05.011.
   Assaf Y, 2008, J MOL NEUROSCI, V34, P51, DOI 10.1007/s12031-007-0029-0.
   Badrising UA, 2002, ANN NEUROL, V51, P369, DOI 10.1002/ana.10121.
   BASSER PJ, 1994, J MAGN RESON SER B, V103, P247, DOI 10.1006/jmrb.1994.1037.
   Beaulieu C, 2002, NMR BIOMED, V15, P435, DOI 10.1002/nbm.782.
   Bhadelia RA, 2009, STROKE, V40, P3816, DOI 10.1161/STROKEAHA.109.564765.
   Borich MR, 2012, NEUROIMAGE, V59, P2393, DOI 10.1016/j.neuroimage.2011.09.009.
   Bosch B, 2012, NEUROBIOL AGING, V33, P61, DOI 10.1016/j.neurobiolaging.2010.02.004.
   Chen AZ, 2012, INT J MOL MED, V30, P791, DOI 10.3892/ijmm.2012.1074.
   Du YH, 2011, NEUROL RES, V33, P101, DOI 10.1179/016164110X12714125204317.
   Farmer C, 2015, J EVID-BASED INTEGR, V20, P120, DOI 10.1177/2156587214565459.
   Feng R, 2014, AFR J TRADIT COMPLEM, V11, P25, DOI 10.4314/ajtcam.v11i3.5.
   Gao YL, 2015, EXP THER MED, V9, P59, DOI 10.3892/etm.2014.2056.
   Gladstone DJ, 2002, NEUROREHAB NEURAL RE, V16, P232, DOI 10.1177/154596802401105171.
   Hegyi G, 2012, J ALTERN COMPLEM MED, V18, P971, DOI 10.1089/acm.2011.0047.
   Hsieh RL, 2008, DTSCH Z AKUPUNKT, V51, P56, DOI 10.1016/j.DZA.2008.01.023.
   Hua K, 2008, NEUROIMAGE, V39, P336, DOI 10.1016/j.neuroimage.2007.07.053.
   Jenkinson M, 2001, MED IMAGE ANAL, V5, P143, DOI 10.1016/S1361-8415(01)00036-6.
   Kim JH, 2013, PLOS ONE, V8, DOI 10.1371/journal.pone.0056736.
   Lee JD, 2003, NEURORADIOLOGY, V45, P780, DOI 10.1007/s00234-003-1080-3.
   Li G, 2006, J MAGN RESON IMAGING, V24, P1018, DOI 10.1002/jmri.20702.
   Li L, 2014, PLOS ONE, V9, DOI 10.1371/journal.pone.0114057.
   Li YQ, 2015, PLOS ONE, V10, DOI 10.1371/journal.pone.0117037.
   Lindenberg R, 2012, HUM BRAIN MAPP, V33, P1040, DOI 10.1002/hbm.21266.
   Liu LP, 2011, STROKE, V42, P3651, DOI 10.1161/STROKEAHA.111.635755.
   Liu ZY, 2015, SCI REP-UK, V5, DOI 10.1038/srep09490.
   Schaechter JD, 2009, HUM BRAIN MAPP, V30, P3461, DOI 10.1002/hbm.20770.
   Schulz R, 2012, STROKE, V43, P2248, DOI 10.1161/STROKEAHA.112.662619.
   Smith SM, 2002, HUM BRAIN MAPP, V17, P143, DOI 10.1002/hbm.10062.
   Smith SM, 2004, NEUROIMAGE, V23, pS208, DOI 10.1016/j.neuroimage.2004.07.051.
   Smith SM, 2007, NAT PROTOC, V2, P499, DOI 10.1038/nprot.2007.45.
   Smith SM, 2006, NEUROIMAGE, V31, P1487, DOI 10.1016/j.neuroimage.2006.02.024.
   Smith SM, 2009, NEUROIMAGE, V44, P83, DOI 10.1016/j.neuroimage.2008.03.061.
   Sorensen AG, 1999, RADIOLOGY, V212, P785, DOI 10.1148/radiology.212.3.r99se24785.
   Takenobu Y, 2014, NEUROIMAGE-CLIN, V4, P201, DOI 10.1016/j.nicl.2013.12.003.
   Thrift AG, 2014, INT J STROKE, V9, P6, DOI 10.1111/ijs.12245.
   van Eimeren L, 2010, NEUROIMAGE, V52, P358, DOI 10.1016/j.neuroimage.2010.04.001.
   Wang LE, 2012, HUM BRAIN MAPP, V33, P2941, DOI 10.1002/hbm.21417.
   Wang WW, 2014, SCI REP-UK, V4, DOI 10.1038/srep03981.
   Wayne PM, 2005, ARCH PHYS MED REHAB, V86, P2248, DOI 10.1016/j.apmr.2005.07.287.
   Witte OW, 1998, CURR OPIN NEUROL, V11, P655, DOI 10.1097/00019052-199812000-00008.
   Wu P, 2010, STROKE, V41, pE171, DOI 10.1161/STROKEAHA.109.573576.
   Wu ZY, 2012, ACUPUNCT MED, V30, P331, DOI 10.1136/acupmed-2012-010172.
   Xia W., 2015, CLIN REHABILITATION.
   Xu T, 2014, PAK J PHARM SCI, V27, P1991.
   Zhang C, 2015, EVID-BASED COMPL ALT, V2015, DOI 10.1155/2015/496932.
   Zhang C, 2015, NEURAL REGEN RES, V10, P159, DOI 10.4103/1673-5374.150727.
   Zhang H, 2013, CURR NEUROVASC RES, V10, P216, DOI 10.2174/15672026113109990005.
   Zhang SH, 2015, STROKE, V46, P1301, DOI 10.1161/STROKEAHA.114.007659.
   Zhang XZ, 2014, NEUROCHEM INT, V65, P23, DOI 10.1016/j.neuint.2013.12.004.
   Zhang Y, 2014, EVID-BASED COMPL ALT, V2014, DOI 10.1155/2014/765413.
   Zhao JG, 2009, J NEUROL SCI, V276, P143, DOI 10.1016/j.jns.2008.09.018.},
Number-of-Cited-References = {52},
Times-Cited = {12},
Usage-Count-Last-180-days = {2},
Usage-Count-Since-2013 = {28},
Journal-ISO = {Evid.-based Complement Altern. Med.},
Doc-Delivery-Number = {CV1WM},
Web-of-Science-Index = {Science Citation Index Expanded (SCI-EXPANDED)},
Unique-ID = {WOS:000364048800001},
OA = {Green Published, gold},
DA = {2024-01-02},
}

@article{ WOS:000598722100001,
Author = {Yu, Bao-Hai and Xing, Ying and Zhang, Feng},
Title = {The Therapeutic Effect of Electroacupuncture Therapy for Ischemic Stroke},
Journal = {EVIDENCE-BASED COMPLEMENTARY AND ALTERNATIVE MEDICINE},
Year = {2020},
Volume = {2020},
Month = {SEP 29},
Abstract = {Electroacupuncture (EA) stimulation is a supplementary therapy and
   commonly applied in treatment of ischemic stroke in clinic. Stroke is an
   important cause of long-term disability in individuals in both
   developing and developed countries. In our review, we show the
   application of EA stimulation for apoplectic pain, limbs spasticity,
   blood flow interruption, depression, swallowing dysfunction, aphasia,
   urinary incontinence, cognition and memory impairment, and constipation
   following stroke in patients and the related mechanisms in animals. The
   effectiveness of EA involves with acupoints, intensity, intervals, and
   duration of intervention for treatment of stroke. The combination of EA
   and common rehabilitation treatment may exert better effect compared
   with EA alone. In summary, EA might provide a potential treatment
   strategy for treating apoplectic patients in clinic.},
Publisher = {HINDAWI LTD},
Address = {ADAM HOUSE, 3RD FLR, 1 FITZROY SQ, LONDON, W1T 5HF, ENGLAND},
Type = {Article},
Language = {English},
Affiliation = {Zhang, F (Corresponding Author), Hebei Med Univ, Dept Rehabil Med, Hosp 3, Shijiazhuang 050051, Hebei, Peoples R China.
   Zhang, F (Corresponding Author), Hebei Med Univ, Hebei Prov Orthoped Biomech Key Lab, Hosp 3, Shijiazhuang 050051, Hebei, Peoples R China.
   Yu, Bao-Hai, Hebei Med Univ, Dept Radiol, Hosp 3, Shijiazhuang 050051, Hebei, Peoples R China.
   Xing, Ying; Zhang, Feng, Hebei Med Univ, Dept Rehabil Med, Hosp 3, Shijiazhuang 050051, Hebei, Peoples R China.
   Zhang, Feng, Hebei Med Univ, Hebei Prov Orthoped Biomech Key Lab, Hosp 3, Shijiazhuang 050051, Hebei, Peoples R China.},
DOI = {10.1155/2020/6415083},
Article-Number = {6415083},
ISSN = {1741-427X},
EISSN = {1741-4288},
Keywords-Plus = {CEREBRAL-BLOOD-FLOW; POSTSTROKE DEPRESSION; ACUPUNCTURE; RECOVERY;
   INJURY; BRAIN; RATS; REHABILITATION; NEUROGENESIS; ACTIVATION},
Research-Areas = {Integrative \& Complementary Medicine},
Web-of-Science-Categories  = {Integrative \& Complementary Medicine},
Author-Email = {dryubaohai@126.com
   xy20180114@163.com
   ydsyzf@hebmu.edu.cn},
Affiliations = {Hebei Medical University; Hebei Medical University; Hebei Medical
   University},
ResearcherID-Numbers = {zhang, feng/AAD-1724-2019},
ORCID-Numbers = {zhang, feng/0000-0002-7845-7970},
Cited-References = {Cai W, 2018, TRIALS, V19, DOI 10.1186/s13063-018-2548-0.
   Chang JL, 2017, WIEN KLIN WOCHENSCHR, V129, P102, DOI 10.1007/s00508-016-1070-1.
   Chau JPC, 2018, FRONT NEUROL, V9, DOI 10.3389/fneur.2018.00030.
   Chen Chia-Hsin, 2000, Kaohsiung Journal of Medical Sciences, V16, P525.
   Chi LT, 2018, J CEREBR BLOOD F MET, V38, P479, DOI 10.1177/0271678X17697988.
   Chou PC, 2009, J ALTERN COMPLEM MED, V15, P1067, DOI 10.1089/acm.2008.0579.
   Chu Jia-mei, 2015, Zhen Ci Yan Jiu, V40, P474.
   Chu Jia-Mei, 2011, Zhen Ci Yan Jiu, V36, P428.
   Deng B, 2016, SCI REP-UK, V6, DOI 10.1038/srep38997.
   Du YH, 2011, NEUROL RES, V33, P101, DOI 10.1179/016164110X12714125204317.
   Fu Wen-bin, 2010, Zhongguo Zhen Jiu, V30, P6.
   Han L, 2010, ACUPUNCTURE ELECTRO, V35, P29, DOI 10.3727/036012910803860986.
   Han XH, 2010, BRAIN INJURY, V24, P773, DOI 10.3109/02699051003610482.
   Ho TJ, 2014, CELL TRANSPLANT, V23, P559, DOI 10.3727/096368914X678463.
   Hsieh CL, 2006, AM J CHINESE MED, V34, P351, DOI 10.1142/S0192415X06003886.
   Hsieh RL, 2007, J REHABIL MED, V39, P205, DOI 10.2340/16501977-0032.
   Huang Dong-E, 2006, Zhongguo Zhen Jiu, V26, P869.
   Huang Zhen, 2010, Zhongguo Zhen Jiu, V30, P969.
   Jiang T, 2019, MOL MED, V25, DOI 10.1186/s10020-019-0091-4.
   Jiang Yujuan, 2015, Zhongguo Zhen Jiu, V35, P661.
   Jiang Z, 1999, J Tradit Chin Med, V19, P195.
   Jung YS, 2016, J BIOMED SCI, V23, DOI 10.1186/s12929-016-0249-0.
   Li J, 2001, J Tradit Chin Med, V21, P20.
   Li Jiangming, 2004, J Tradit Chin Med, V24, P28.
   Li Ning, 2012, Zhongguo Zhen Jiu, V32, P101.
   Li Z., 2020, ACUPUNCTURE MED J BR.
   Lim SM, 2015, EVID-BASED COMPL ALT, V2015, DOI 10.1155/2015/870398.
   Lin RH, 2016, MOL MED REP, V13, P2655, DOI 10.3892/mmr.2016.4870.
   Liu G, 1990, Zhen Ci Yan Jiu, V15, P40.
   Liu Gang, 2010, Zhongguo Zhen Jiu, V30, P446.
   Liu L, 2020, CURR NEUROVASC RES, V17, P71, DOI 10.2174/1567202617666191223151553.
   Liu Li, 2019, Zhen Ci Yan Jiu, V44, P686, DOI 10.13702/j.1000-0607.180643.
   Liu WL, 2016, INT J MOL MED, V37, P309, DOI 10.3892/ijmm.2015.2425.
   Liu W, 2008, J REHABIL RES DEV, V45, P587, DOI 10.1682/JRRD.2007.11.0181.
   Liu Y, 2013, NEURAL REGEN RES, V8, P1663, DOI 10.3969/j.issn.1673-5374.2013.18.004.
   Liu Zhe, 2005, Zhongguo Zhen Jiu, V25, P879.
   Lu Jin, 2010, Zhongguo Zhen Jiu, V30, P31.
   Man SC, 2014, BMC COMPLEM ALTERN M, V14, DOI 10.1186/1472-6882-14-255.
   Medeiros GC, 2020, GEN HOSP PSYCHIAT, V66, P70, DOI 10.1016/j.genhosppsych.2020.06.011.
   Moon SK, 2003, AM J CHINESE MED, V31, P467, DOI 10.1142/S0192415X03001077.
   Moskowitz MA, 2010, NEURON, V67, P181, DOI 10.1016/j.neuron.2010.07.002.
   Mukherjee M, 2007, ARCH PHYS MED REHAB, V88, P159, DOI 10.1016/j.apmr.2006.10.034.
   Ni Guang-Xia, 2020, Zhongguo Zhen Jiu, V40, P315, DOI 10.13703/j.0255-2930.20190307-k0005.
   Santos ABO, 2011, REV BRAS ANESTESIOL, V61, P88, DOI 10.1016/S0034-7094(11)70010-1.
   Ouyang Gang, 2005, Zhongguo Zhen Jiu, V25, P776.
   Park YW, 2019, J TRADIT CHIN MED, V39, P833.
   Pei J, 2001, J Tradit Chin Med, V21, P270.
   Qian Xiao-Ping, 2009, Zhongguo Zhen Jiu, V29, P7.
   She Rui-Ping, 2014, Zhongguo Zhen Jiu, V34, P539.
   Shen Fang-Fjang, 2008, Zhongguo Zhen Jiu, V28, P711.
   Shi L, 2017, NEURAL REGEN RES, V12, P2000, DOI 10.4103/1673-5374.221156.
   Si QM, 1998, ACUPUNCTURE ELECTRO, V23, P117, DOI 10.3727/036012998816356562.
   Song Feng-Jun, 2013, Zhongguo Zhen Jiu, V33, P769.
   STACEY BR, 1978, J ECON ENTOMOL, V71, P967, DOI 10.1093/jee/71.6.967.
   Su Yongli, 2004, J Tradit Chin Med, V24, P129.
   Tang Lei, 2015, Zhongguo Zhen Jiu, V35, P763.
   Tang Qiang, 2009, Zhen Ci Yan Jiu, V34, P193.
   Tian GH, 2016, NEURAL PLAST, V2016, DOI 10.1155/2016/1437148.
   Tian Liang, 2016, Zhongguo Zhen Jiu, V36, P1121, DOI 10.13703/j.0255-2930.2016.11.001.
   Tian Meng, 2017, Zhongguo Zhen Jiu, V37, P932, DOI 10.13703/j.0255-2930.2017.09.005.
   Wang BH, 2014, CLIN INTERV AGING, V9, P147, DOI 10.2147/CIA.S53814.
   Wang Chengwei, 2015, Zhongguo Zhen Jiu, V35, P430.
   Wang CW, 2014, J TRADIT CHIN MED, V34, P635, DOI 10.1016/S0254-6272(15)30075-3.
   Wang Dong-sheng, 2008, Zhongguo Zhen Jiu, V28, P7.
   Wang JF, 2018, NEURAL REGEN RES, V13, P989, DOI 10.4103/1673-5374.233441.
   Wang MM, 2020, FRONT CELL NEUROSCI, V14, DOI 10.3389/fncel.2020.00134.
   Wang M, 2016, MOL NEUROBIOL, V53, P932, DOI 10.1007/s12035-014-9062-5.
   Wang Qiu-yun, 2006, Zhongguo Zhen Jiu, V26, P33.
   Wang Xiang-Bin, 2011, Zhongguo Zhen Jiu, V31, P580.
   Wang Xiaoning, 2007, J Tradit Chin Med, V27, P175.
   Wayne PM, 2005, ARCH PHYS MED REHAB, V86, P2248, DOI 10.1016/j.apmr.2005.07.287.
   Wicha P, 2017, PLOS ONE, V12, DOI 10.1371/journal.pone.0189211.
   Wong AMK, 1999, AM J PHYS MED REHAB, V78, P117, DOI 10.1097/00002060-199903000-00006.
   Wu Bo-Tao, 2013, Zhongguo Zhen Jiu, V33, P901.
   Wu Ping, 2008, J Tradit Chin Med, V28, P186.
   Wu Yong, 2008, J Tradit Chin Med, V28, P183.
   Xing Y, 2018, J MOL NEUROSCI, V66, P26, DOI 10.1007/s12031-018-1142-y.
   Xue Li-wen, 2007, Zhongguo Zhen Jiu, V27, P491.
   Yang Jia-shun, 2015, Zhen Ci Yan Jiu, V40, P489.
   Yang Li-Hong, 2017, Zhen Ci Yan Jiu, V42, P9.
   Yang ZJ, 2005, ACUPUNCTURE ELECTRO, V30, P185, DOI 10.3727/036012905815901244.
   Yao WP, 2012, J TRADIT CHIN MED, V32, P99, DOI 10.1016/S0254-6272(12)60040-5.
   You YL, 2020, J TRADIT CHIN MED, V40, P455, DOI 10.19852/j.cnki.jtcm.2020.03.014.
   Yu KW, 2012, CLIN INTERV AGING, V7, P469, DOI 10.2147/CIA.S37531.
   Yunxia Zhao, 2014, Journal of Clean Energy Technologies, V2, P34, DOI 10.7763/JOCET.2014.V2.86.
   Zeng Youhua, 2015, Zhongguo Zhen Jiu, V35, P979.
   Zhan J, 2018, BMJ OPEN, V8, DOI 10.1136/bmjopen-2017-017153.
   Zhang F, 2011, BRAIN INJURY, V25, P895, DOI 10.3109/02699052.2011.581639.
   Zhang Jing Jing, 2020, Zhen Ci Yan Jiu, V45, P202, DOI 10.13702/j.1000-0607.190024.
   Zhang JB, 2015, PAK VET J, V35, P7.
   Zhang Lin, 2017, Zhongguo Zhen Jiu, V37, P581, DOI 10.13703/j.0255-2930.2017.06.003.
   Zhang Sheng-Yu, 2017, Zhen Ci Yan Jiu, V42, P168.
   Zhang ZJ, 2020, PSYCHIAT CLIN NEUROS, V74, P183, DOI 10.1111/pcn.12959.
   Zhang Zhi-Long, 2011, Zhongguo Zhen Jiu, V31, P385.
   Zheng L, 2020, BRAIN RES, V1733, DOI 10.1016/j.brainres.2020.146680.
   Zhou F, 2011, J APPL PHYSIOL, V111, P1877, DOI 10.1152/japplphysiol.00313.2011.
   Zhou Yuan, 2010, Zhen Ci Yan Jiu, V35, P380.
   Zou R, 2015, MOL MED REP, V12, P2027, DOI 10.3892/mmr.2015.3672.
   Zuo F, 2012, EVID-BASED COMPL ALT, V2012, DOI 10.1155/2012/902413.},
Number-of-Cited-References = {99},
Times-Cited = {11},
Usage-Count-Last-180-days = {4},
Usage-Count-Since-2013 = {33},
Journal-ISO = {Evid.-based Complement Altern. Med.},
Doc-Delivery-Number = {PF0AE},
Web-of-Science-Index = {Science Citation Index Expanded (SCI-EXPANDED)},
Unique-ID = {WOS:000598722100001},
OA = {Green Published, gold},
DA = {2024-01-02},
}

@article{ WOS:000404700600013,
Author = {Liu, Hao and Sun, Xiaowei and Zou, Wei and Leng, Mengtong and Zhang,
   Beng and Kang, Xiaoyu and He, Tao and Wang, Hui},
Title = {Scalp acupuncture attenuates neurological deficits in a rat model of
   hemorrhagic stroke},
Journal = {COMPLEMENTARY THERAPIES IN MEDICINE},
Year = {2017},
Volume = {32},
Pages = {85-90},
Month = {JUN},
Abstract = {Background: Hemorrhagic stroke accounts for approximately 15\% of all
   stroke cases, and is associated with high morbidity and mortality.
   Limited human studies suggested that scalp acupuncture could facilitate
   functional recovery after cerebral hemorrhage. In the current study, we
   used an animal model of cerebral hemorrhage to examine the potential
   effects of scalp acupuncture.
   Methods: Adult male Sprague-Dawley rats received autologous blood (50 mu
   L) into the right caudate nucleus on the right side under pentobarbital
   anesthesia, and then received scalp acupuncture (DU20 through GB7 on the
   lesion side) or sham acupuncture (1 cm to the right side of the
   acupoints) (n = 10 per group). A group of rats receiving autologous
   blood into the caudate nucleus but no other intervention, as well as a
   group of rats receiving anesthesia but no blood injection to the brain
   (n = 10 per group) were included as additional controls. Composite
   neuroscore, corner turn test, forelimb placing test, wire hang task and
   beam walking were used to evaluate the behavior of rats. Hematoxylin and
   Eosin (HE) staining was used to observe the histopathological changes.
   Western blot was used to detect the content of tumor necrosis factor
   alpha (TNF-alpha) and nuclear factor-KappaB (NF kappa B) protein
   expression.
   Results: Scalp acupuncture attenuated neurological deficits (p < 0.01 or
   < 0.05 vs. sham acupuncture using a variety of behavioral tests) at 1-7
   days after the treatment. The brain content of TNF-alpha and NF kappa B
   was decreased (p < 0.01 for both).
   Conclusions: Scalp acupuncture could improve neurological deficits in a
   rat model of hemorrhagic stroke.},
Publisher = {CHURCHILL LIVINGSTONE},
Address = {JOURNAL PRODUCTION DEPT, ROBERT STEVENSON HOUSE, 1-3 BAXTERS PLACE,
   LEITH WALK, EDINBURGH EH1 3AF, MIDLOTHIAN, SCOTLAND},
Type = {Article},
Language = {English},
Affiliation = {Zou, W (Corresponding Author), Heilongjiang Univ Chinese Med, Affiliated Hosp 1, 26 Heping Rd, Harbin, Heilongjiang Pr, Peoples R China.
   Liu, Hao; Leng, Mengtong; Kang, Xiaoyu; He, Tao; Wang, Hui, Heilongjiang Univ Chinese Med, Harbin, Heilongjiang Pr, Peoples R China.
   Sun, Xiaowei; Zou, Wei; Zhang, Beng, Heilongjiang Univ Chinese Med, Affiliated Hosp 1, 26 Heping Rd, Harbin, Heilongjiang Pr, Peoples R China.},
DOI = {10.1016/j.ctim.2017.03.014},
ISSN = {0965-2299},
EISSN = {1873-6963},
Keywords = {Scalp acupuncture; Hemorrhagic stroke; Neurological deficit},
Keywords-Plus = {BLOOD-BRAIN-BARRIER; ACUTE INTRACEREBRAL HEMORRHAGE;
   NECROSIS-FACTOR-ALPHA; FACTOR-KAPPA-B; METAANALYSIS; MECHANISMS;
   RECOVERY; INJURY; EDEMA},
Research-Areas = {Integrative \& Complementary Medicine},
Web-of-Science-Categories  = {Integrative \& Complementary Medicine},
Author-Email = {weizou1965@aliyun.com},
Affiliations = {Heilongjiang University of Chinese Medicine; Heilongjiang University of
   Chinese Medicine},
Funding-Acknowledgement = {National Natural Science Foundation of China {[}30772840]},
Funding-Text = {This work was supported by the National Natural Science Foundation of
   China (30772840).},
Cited-References = {{[}Anonymous], 2013, CHINA J CHIN MED, DOI DOI 10.16368/J.ISSN.1674-8999.2013.04.020.
   Bao Y., THESIS.
   Candelario-Jalil E, 2007, J PHARMACOL EXP THER, V323, P488, DOI 10.1124/jpet.107.127035.
   Charles W., RAT BRAIN STEREOTAXI, P101.
   Chou PC, 2009, J ALTERN COMPLEM MED, V15, P1067, DOI 10.1089/acm.2008.0579.
   Dong J., 2006, CLIN J TRADIT CHIN M, V18, P341.
   Gao X, THESIS.
   Hickenbottom SL, 1999, STROKE, V30, P2472, DOI 10.1161/01.STR.30.11.2472.
   Huang Guo-Fu, 2008, Zhongguo Zhen Jiu, V28, P573.
   Inoue I, 2009, ACUPUNCT MED, V27, P155, DOI 10.1136/aim.2009.000430.
   Keep RF, 2012, LANCET NEUROL, V11, P720, DOI 10.1016/S1474-4422(12)70104-7.
   King MD, 2013, NEUROSCI LETT, V542, P92, DOI 10.1016/j.neulet.2013.02.051.
   King MD, 2011, J NEUROSURG, V115, P116, DOI 10.3171/2011.2.JNS10784.
   Krafft PR, 2014, BEHAV BRAIN RES, V264, P151, DOI 10.1016/j.bbr.2014.01.052.
   Lei BL, 2013, J NEUROINFLAMM, V10, DOI 10.1186/1742-2094-10-103.
   Li HQ, 2015, ACTA PHARMACOL SIN, V36, P659, DOI 10.1038/aps.2014.139.
   Li HQ, 2014, ACUPUNCT MED, V32, P495, DOI 10.1136/acupmed-2014-010546.
   Li Tao, 2006, Zhongguo Zhen Jiu, V26, P247.
   Li W., THESIS.
   Litscher G, 2002, LASER MED SCI, V17, P19, DOI 10.1007/s10103-002-8262-9.
   MacLellan CL, 2010, RODENT MODELS INTRAC, V41, P595.
   Park SU, 2009, J ALTERN COMPLEM MED, V15, P1193, DOI 10.1089/acm.2008.0602.
   Ratmansky M, 2016, J ALTERN COMPLEM MED, V22, P33, DOI 10.1089/acm.2015.0066.
   Rodríguez-Yáñez M, 2008, CURR OPIN NEUROL, V21, P353, DOI 10.1097/WCO.0b013e3282ffafbf.
   Sun Y, 2011, THESIS.
   Uchida S, 2008, EVID-BASED COMPL ALT, V5, P145, DOI 10.1093/ecam/nem051.
   van Asch CJJ, 2010, LANCET NEUROL, V9, P167, DOI 10.1016/S1474-4422(09)70340-0.
   Wagner KR, 2007, STROKE, V38, P753, DOI 10.1161/01.STR.0000255033.02904.db.
   Wang CY, 2015, INT J CLIN EXP PATHO, V8, P4715.
   Wasserman JK, 2007, EXP NEUROL, V207, P227, DOI 10.1016/j.expneurol.2007.06.025.
   Xi GH, 2006, LANCET NEUROL, V5, P53, DOI 10.1016/S1474-4422(05)70283-0.
   Yang A, 2016, COCHRANE DB SYST REV, V26.
   Zhang SH, 2015, STROKE, V46, P1301, DOI 10.1161/STROKEAHA.114.007659.
   Zhao B, 2006, CHIN J CLIN REHABIL, V10, P7.
   Zhao XR, 2007, J NEUROCHEM, V101, P652, DOI 10.1111/j.1471-4159.2006.04414.x.
   Zhou Y., THESIS.},
Number-of-Cited-References = {36},
Times-Cited = {22},
Usage-Count-Last-180-days = {1},
Usage-Count-Since-2013 = {23},
Journal-ISO = {Complement. Ther. Med.},
Doc-Delivery-Number = {EZ4RQ},
Web-of-Science-Index = {Science Citation Index Expanded (SCI-EXPANDED)},
Unique-ID = {WOS:000404700600013},
DA = {2024-01-02},
}

@article{ WOS:000817299100001,
Author = {TAO Miaomiao and DENG Yunyi and CHENG Aifang and ZHANG Yingjie and XU
   Mingshu},
Title = {Effects of electroacupuncture pretreatment on motor function and
   cerebral blood flow in MCAO model rats},
Journal = {JOURNAL OF ACUPUNCTURE AND TUINA SCIENCE},
Year = {2022},
Volume = {20},
Number = {3},
Pages = {165-173},
Month = {JUN},
Abstract = {Objective To observe the effects of electroacupuncture (EA) pretreatment
   on motor function, cerebral blood flow, cerebral infarction volume, and
   vascular endothelial growth factor (VEGF) level in middle cerebral
   artery occlusion (MCAO) model rats. Methods Twenty-four male
   Sprague-Dawley rats were randomly divided into a normal group, a model
   group, and an EA group, with eight rats in each group. The middle
   cerebral artery ischemia-reperfusion model was established by the
   suture-occluded method in the model group and the EA group, while not in
   the normal group. The EA group was pretreated with EA at bilateral
   Fengchi (GB20) before model preparation, once a day for 30 min each time
   for a total of 7 d. The changes in the CatWalk gait parameters, modified
   Bederson neurological deficit score, cerebral blood flow, cerebral
   infarction volume after ischemia, and VEGF level in the brain tissue of
   rats in each group were observed. Results Compared with the normal
   group, the modified Bederson neurological deficit score in the model
   group and the EA group increased after modeling (P<0.05), and the
   CatWalk gait parameters (one-leg stance duration, gait cadence, and gait
   cycle) were all changed (P<0.05). Compared with the model group, the
   modified Bederson neurological deficit score in the EA group decreased
   (P<0.05), and the CatWalk gait parameters improved (P<0.05). Immediately
   after ischemia, the cerebral blood flow in the normal group was greater
   than that in the model group and the EA group (P<0.05); after
   reperfusion, the cerebral blood flow in the EA group was greater than
   that in the model group (P<0.05). Compared with the normal group, the
   cerebral infarction volume in the model group and the EA group increased
   (P<0.05). Compared with the model group, the cerebral infarction volume
   in the EA group decreased (P<0.05). The expression level of
   VEGF-positive cells in the rat brain tissue in the model group was
   higher than that in the normal group (P<0.05), and was higher in the EA
   group than in the model group (P<0.05). Conclusion EA pretreatment
   improves the limb motor function in MCAO model rats, alleviates the
   symptoms of neurological deficits, promotes the recovery of cerebral
   blood flow, reduces the cerebral infarction area after MCAO modeling,
   and increases the VEGF expression in the brain tissue.},
Publisher = {SPRINGER INT PUBL AG},
Address = {GEWERBESTRASSE 11, CHAM, CH-6330, SWITZERLAND},
Type = {Article},
Language = {English},
Affiliation = {XU, MS (Corresponding Author), Shanghai Res Inst Acupuncture \& Meridian, Shanghai 200030, Peoples R China.
   TAO Miaomiao; DENG Yunyi, Shanghai Univ Tradit Chinese Med, Yueyang Hosp Integrated Tradit Chinese \& Western, Shanghai 201889, Peoples R China.
   CHENG Aifang, Shanghai Univ Tradit Chinese Med, Longhua Hosp, Shanghai 200030, Peoples R China.
   ZHANG Yingjie; XU Mingshu, Shanghai Res Inst Acupuncture \& Meridian, Shanghai 200030, Peoples R China.},
DOI = {10.1007/s11726-022-1308-6},
ISSN = {1672-3597},
EISSN = {1993-0399},
Keywords = {Acupuncture Therapy; Electroacupuncture; Cerebral Infarction;
   Infarction; Middle Cerebral Artery; Cerebrovascular Circulation; Gait
   Analysis; Vascular Endothelial Growth Factor; Rats; A},
Keywords-Plus = {STROKE},
Research-Areas = {Integrative \& Complementary Medicine},
Web-of-Science-Categories  = {Integrative \& Complementary Medicine},
Author-Email = {mingshuxu@163.com},
Affiliations = {Shanghai University of Traditional Chinese Medicine; Shanghai University
   of Traditional Chinese Medicine},
ResearcherID-Numbers = {xu, mingshu/GWN-1756-2022},
Funding-Acknowledgement = {Research Project of Shanghai Science and Technology Committee
   {[}17ZR1427500]; Research Project of Shanghai Municipal Commission of
   Health and Family Planning {[}201640128]; Shanghai Talent Development
   Fund {[}2017104]},
Funding-Text = {This work was supported by the Research Project of Shanghai Science and
   Technology Committee (No. 17ZR1427500); Research Project of Shanghai
   Municipal Commission of Health and Family Planning (No. 201640128);
   Shanghai Talent Development Fund (No. 2017104).},
Cited-References = {{[}Anonymous], 1995, RAT BRAIN STEREOTAXI.
   Chen Aiwen, 2018, Zhongguo Zhen Jiu, V38, P1141, DOI 10.13703/j.0255-2930.2018.11.001.
   Chen G, 2017, J ACUPUNCT TUINA SCI, V15, P311, DOI 10.1007/s11726-017-1020-0.
   Clough G, 2009, MICROVASC RES, V78, P155, DOI 10.1016/j.mvr.2009.05.003.
   Feng EM., 2020, ZHONGGUO ZHONGYIYAO, V18, P116.
   Long M, 2019, INFLAMMATION, V42, P1777, DOI 10.1007/s10753-019-01040-y.
   LONGA EZ, 1989, STROKE, V20, P84, DOI 10.1161/01.STR.20.1.84.
   Nötzli HP, 2002, J BONE JOINT SURG BR, V84B, P300, DOI 10.1302/0301-620X.84B2.12146.
   O'Grady NP, 2002, CLIN INFECT DIS, V35, P1281, DOI 10.1086/344188.
   Shi L., 2012, TIANJIN ZHONGYIYAO D, V31, P85.
   Tang Q., 2019, SHIJIE ZHONGXIYI JIE, V14, P583.
   Tang W., 2004, THESIS HEILONGJIANG.
   van der Aa NE, 2014, ACTA PAEDIATR, V103, P356, DOI 10.1111/apa.12555.
   Vandeputte C, 2010, BMC NEUROSCI, V11, DOI 10.1186/1471-2202-11-92.
   Wang CX, 2001, BRAIN RES PROTOC, V7, P115, DOI 10.1016/S1385-299X(01)00049-6.
   Wang L., 2017, THESIS XINXIANG MED.
   {[}王龙 Wang Long], 2017, {[}中国脑血管病杂志, Chinese Journal of Cerebrovascular Diseases], V14, P254.
   Wei L, 2001, STROKE, V32, P2179, DOI 10.1161/hs0901.094282.
   Wu JS., 1999, GUOWAI YIXUE NAOXUEG, V7, P162.
   Yu PL., 2010, SHOUDU YIKE DAXUE XU, V31, P586.
   Yu S G., 2012, EXPT ACUPUNCTURE SCI.
   Zhang D., 2020, SHANGHAI ZHENJIU ZAZ, V39, P1613.
   {[}张高峰 Zhang Gaofeng], 2020, {[}中华麻醉学杂志, Chinese Journal of Anesthesiology], V40, P107.
   Zhang WW, 2014, INT J STROKE, V9, P494, DOI 10.1111/ijs.12029.
   Zhou JX., 2019, ZHONGGUO LAONIANXUE, V39, P3749.
   {[}朱炜楷 Zhu Weikai], 2020, {[}中国康复医学杂志, Chinese Journal of Rehabilitation Medicine], V35, P398.},
Number-of-Cited-References = {26},
Times-Cited = {0},
Usage-Count-Last-180-days = {6},
Usage-Count-Since-2013 = {11},
Journal-ISO = {J. Acupunct. Tuina Sci.},
Doc-Delivery-Number = {2L8XU},
Web-of-Science-Index = {Emerging Sources Citation Index (ESCI)},
Unique-ID = {WOS:000817299100001},
DA = {2024-01-02},
}

@article{ WOS:000452874600002,
Author = {Xing, Ying and Zhang, Min and Li, Wen-Bin and Dong, Fang and Zhang, Feng},
Title = {Mechanisms Involved in the Neuroprotection of Electroacupuncture Therapy
   for Ischemic Stroke},
Journal = {FRONTIERS IN NEUROSCIENCE},
Year = {2018},
Volume = {12},
Month = {DEC 11},
Abstract = {Stroke is one of the main causes of death all over the world. As the
   combination of acupuncture and electric stimulation, electroacupuncutre
   is a safe and effective therapy, which is commonly applied in ischemic
   stroke therapy in both experimental studies and clinical settings. The
   review was performed via searching for related articles in the databases
   of OVID, PUBMED, and ISI Web of Science from their respective inceptions
   to May 2018. In this review, we summarized the mechanism of EA for
   ischemic stroke via a series of factors, consisting of apoptosis
   related-factors, inflammatory factors, autophagy-related factors, growth
   factors, transcriptional factors, cannabinoid CB1 receptors, and other
   factors. In summary, EA stimulationmay effectively alleviate ischemic
   brain injury via a series of signal pathways and various other factors.},
Publisher = {FRONTIERS MEDIA SA},
Address = {AVENUE DU TRIBUNAL FEDERAL 34, LAUSANNE, CH-1015, SWITZERLAND},
Type = {Review},
Language = {English},
Affiliation = {Zhang, F (Corresponding Author), Hebei Med Univ, Dept Rehabil Med, Hosp 3, Shijiazhuang, Hebei, Peoples R China.
   Zhang, F (Corresponding Author), Hebei Med Univ, Hebei Prov Orthoped Biomech Key Lab, Hosp 3, Shijiazhuang, Hebei, Peoples R China.
   Xing, Ying; Zhang, Feng, Hebei Med Univ, Dept Rehabil Med, Hosp 3, Shijiazhuang, Hebei, Peoples R China.
   Zhang, Min; Li, Wen-Bin, Hebei Med Univ, Dept Pathophysiol, Shijiazhuang, Hebei, Peoples R China.
   Dong, Fang, Hebei Med Univ, Dept Clin Lab Med, Hosp 3, Shijiazhuang, Hebei, Peoples R China.
   Zhang, Feng, Hebei Med Univ, Hebei Prov Orthoped Biomech Key Lab, Hosp 3, Shijiazhuang, Hebei, Peoples R China.},
DOI = {10.3389/fnins.2018.00929},
Article-Number = {929},
ISSN = {1662-453X},
Keywords = {electroacupuncture; ischemic stroke; apoptosis; neuroprotection;
   neurotrophic factors (NTFs)},
Keywords-Plus = {CEREBRAL-ARTERY OCCLUSION; REPERFUSION INJURED RATS; SIGNALING PATHWAY;
   UP-REGULATION; CELL-PROLIFERATION; INFLAMMATORY INJURY; PROGENITOR
   CELLS; MOTOR RECOVERY; EXPRESSION; PROMOTES},
Research-Areas = {Neurosciences \& Neurology},
Web-of-Science-Categories  = {Neurosciences},
Author-Email = {zjk20019@126.com},
Affiliations = {Hebei Medical University; Hebei Medical University; Hebei Medical
   University; Hebei Medical University},
ResearcherID-Numbers = {zhang, feng/AAD-1724-2019},
ORCID-Numbers = {zhang, feng/0000-0002-7845-7970},
Cited-References = {Ahn SM, 2019, MOL NEUROBIOL, V56, P157, DOI 10.1007/s12035-018-1067-z.
   Chang QY, 2018, NEURAL REGEN RES, V13, P573, DOI 10.4103/1673-5374.230272.
   Chen AZ, 2012, INT J MOL MED, V30, P791, DOI 10.3892/ijmm.2012.1074.
   Chen B, 2015, INT J MOL MED, V36, P1215, DOI 10.3892/ijmm.2015.2334.
   Chen Cheng, 2015, Zhen Ci Yan Jiu, V40, P94.
   Chen Feng, 2009, Zhen Ci Yan Jiu, V34, P363.
   Chen SC, 2017, BIOCHEM BIOPH RES CO, V485, P167, DOI 10.1016/j.bbrc.2017.02.043.
   Cheng SM, 2009, NEUROL RES, V31, P753, DOI 10.1179/174313209X382557.
   Chi LT, 2018, J CEREBR BLOOD F MET, V38, P479, DOI 10.1177/0271678X17697988.
   Deng B, 2016, SCI REP-UK, V6, DOI 10.1038/srep38997.
   Feng XD, 2013, MOL MED REP, V7, P1516, DOI 10.3892/mmr.2013.1392.
   Glick D, 2010, J PATHOL, V221, P3, DOI 10.1002/path.2697.
   Guo JC, 2004, ACUPUNCTURE ELECTRO, V29, P173, DOI 10.3727/036012904815901434.
   Guo JC, 2002, ACUPUNCTURE ELECTRO, V27, P129, DOI 10.3727/036012902816026086.
   Han BB, 2015, INT J CLIN EXP PATHO, V8, P11199.
   Hong JC, 2013, INT J MOL MED, V31, P225, DOI 10.3892/ijmm.2012.1166.
   Huang J, 2017, BMC COMPLEM ALTERN M, V17, DOI 10.1186/s12906-017-1974-y.
   Huang J, 2014, INT J MOL MED, V33, P1547, DOI 10.3892/ijmm.2014.1702.
   Huang SE, 2017, EXP THER MED, V14, P905, DOI 10.3892/etm.2017.4621.
   Jiang J, 2017, FRONT MOL NEUROSCI, V10, DOI 10.3389/fnmol.2017.00363.
   Kim JH, 2013, PLOS ONE, V8, DOI 10.1371/journal.pone.0056736.
   Kim JH, 2013, BMC COMPLEM ALTERN M, V13, DOI 10.1186/1472-6882-13-22.
   Kim MW, 2012, ACUPUNCT MED, V30, P222, DOI 10.1136/acupmed-2011-010126.
   Kim YR, 2018, SCI REP-UK, V8, DOI 10.1038/s41598-018-20481-3.
   Kim YR, 2014, PLOS ONE, V9, DOI 10.1371/journal.pone.0090000.
   Lan L, 2013, INT J MOL MED, V31, P75, DOI 10.3892/ijmm.2012.1184.
   Li C, 2017, ACUPUNCT MED, V35, P360, DOI 10.1136/acupmed-2016-011148.
   Li J, 2014, BMC COMPLEM ALTERN M, V14, DOI 10.1186/1472-6882-14-441.
   Li X, 2017, PLOS ONE, V12, DOI 10.1371/journal.pone.0188748.
   Liao SL, 2017, BIOMED RES INT-UK, V2017, DOI 10.1155/2017/3178014.
   Lin RH, 2016, MOL MED REP, V13, P2655, DOI 10.3892/mmr.2016.4870.
   Lin RH, 2015, MOL MED REP, V12, P6807, DOI 10.3892/mmr.2015.4321.
   Lin Xian-Ming, 2009, Zhen Ci Yan Jiu, V34, P110.
   {[}林咸明 Lin Xianming], 2015, {[}针刺研究, Acupuncture Research], V40, P40.
   Lin YW, 2010, J INTEGR NEUROSCI, V9, P269, DOI 10.1142/S0219635210002433.
   Liu LG, 2013, EVID-BASED COMPL ALT, V2013, DOI 10.1155/2013/953162.
   Liu WL, 2017, NEURAL PLAST, V2017, DOI 10.1155/2017/9545646.
   Liu WL, 2016, LIFE SCI, V151, P313, DOI 10.1016/j.lfs.2016.01.045.
   Liu WL, 2016, MOL MED REP, V13, P1618, DOI 10.3892/mmr.2015.4745.
   Liu WL, 2016, INT J MOL MED, V37, P309, DOI 10.3892/ijmm.2015.2425.
   Liu W, 2008, J REHABIL RES DEV, V45, P587, DOI 10.1682/JRRD.2007.11.0181.
   Liu ZY, 2015, SCI REP-UK, V5, DOI 10.1038/srep09490.
   Long Fei, 2016, Sichuan Da Xue Xue Bao Yi Xue Ban, V47, P203.
   Lu Kai, 2013, Zhen Ci Yan Jiu, V38, P265.
   Lu Yan, 2015, Zhen Ci Yan Jiu, V40, P219.
   Ma Jing-Xi, 2007, Zhongguo Zhen Jiu, V27, P129.
   Ma Jingxi, 2008, J Tradit Chin Med, V28, P217.
   Ma RR, 2016, NEUROSCI LETT, V633, P158, DOI 10.1016/j.neulet.2016.09.033.
   Michalczyk K, 2005, HISTOL HISTOPATHOL, V20, P665, DOI 10.14670/HH-20.665.
   Pan Jiang, 2012, Zhen Ci Yan Jiu, V37, P197.
   Pan SQ, 2011, EXP BIOL MED, V236, P325, DOI 10.1258/ebm.2011.010041.
   Peng YJ, 2012, NEURAL REGEN RES, V7, P2901, DOI 10.3969/j.issn.1673-5374.2012.36.007.
   Ren L, 2010, NEUROL RES, V32, P1110, DOI 10.1179/016164110X12700393823453.
   Ren L, 2010, NEUROL RES, V32, P763, DOI 10.1179/016164109X12445616596481.
   Seri B, 2001, J NEUROSCI, V21, P7153, DOI 10.1523/JNEUROSCI.21-18-07153.2001.
   Shi J, 1999, Sheng Li Ke Xue Jin Zhan, V30, P326.
   Shi P, 2017, NEURAL REGEN RES, V12, P925, DOI 10.4103/1673-5374.208574.
   Shin HK, 2017, BIOCHEM PHARMACOL, V141, P132, DOI 10.1016/j.bcp.2017.04.029.
   Su Min-Zhi, 2012, Zhen Ci Yan Jiu, V37, P108.
   Sun N, 2005, BRAIN RES, V1064, P98, DOI 10.1016/j.brainres.2005.09.060.
   Talwar T, 2014, ANN INDIAN ACAD NEUR, V17, P1, DOI 10.4103/0972-2327.128519.
   Tan F, 2014, EXP THER MED, V7, P1529, DOI 10.3892/etm.2014.1619.
   Tan Feng, 2014, Zhongguo Zhong Xi Yi Jie He Za Zhi, V34, P334.
   Tang Lei, 2015, Zhongguo Zhen Jiu, V35, P763.
   Tao J, 2016, BRAIN RES BULL, V120, P14, DOI 10.1016/j.brainresbull.2015.10.011.
   Tian GH, 2016, NEURAL PLAST, V2016, DOI 10.1155/2016/1437148.
   Tian Xue-song, 2008, Zhong Xi Yi Jie He Xue Bao, V6, P632, DOI 10.3736/jcim20080617.
   Wang C, 2014, CASE REP SURG, V2014, DOI 10.1155/2014/425497.
   Wang QA, 2011, STROKE, V42, P389, DOI 10.1161/STROKEAHA.110.597336.
   Wang SJ, 2003, NEUROL RES, V25, P516, DOI 10.1179/016164103101201751.
   Wang SJ, 2002, NEUROSCI LETT, V331, P115, DOI 10.1016/S0304-3940(02)00866-2.
   Wang Y, 2016, NEURAL REGEN RES, V11, P957, DOI 10.4103/1673-5374.184495.
   Wicha P, 2017, PLOS ONE, V12, DOI 10.1371/journal.pone.0189211.
   Wu JS, 2017, INT J MOL MED, V40, P875, DOI 10.3892/ijmm.2017.3057.
   Xie CC, 2016, BRAIN RES, V1648, P119, DOI 10.1016/j.brainres.2016.07.038.
   Xie GL, 2013, EXP THER MED, V5, P1593, DOI 10.3892/etm.2013.1030.
   Xu HW, 2014, PLOS ONE, V9, DOI 10.1371/journal.pone.0086723.
   Xu Neng-gui, 2002, Zhongguo Zhong Xi Yi Jie He Za Zhi, V22, P295.
   Xu Yan-Long, 2012, Zhen Ci Yan Jiu, V37, P218.
   Xue Li-wen, 2007, Zhongguo Zhen Jiu, V27, P491.
   Xue XH, 2014, NEUROSCI LETT, V558, P14, DOI 10.1016/j.neulet.2013.10.029.
   Yang Li-Hong, 2017, Zhen Ci Yan Jiu, V42, P9.
   Yi Wei, 2006, Zhongguo Zhong Xi Yi Jie He Za Zhi, V26, P710.
   Yue Zeng-Hui, 2012, Zhongguo Zhen Jiu, V32, P582.
   Zhan J, 2016, J NEUROINFLAMM, V13, DOI 10.1186/s12974-016-0731-3.
   Zhan J, 2018, BMJ OPEN, V8, DOI 10.1136/bmjopen-2017-017153.
   Zhang Hong-Xing, 2009, Zhong Xi Yi Jie He Xue Bao, V7, P769, DOI 10.3736/jcim20090812.
   Zhang Hong-xing, 2007, Zhong Xi Yi Jie He Xue Bao, V5, P686.
   Zhang JS, 2018, ACUPUNCT MED, V36, P377, DOI 10.1136/acupmed-2017-011496.
   Zhang SY, 2011, J NEUROL SCI, V307, P139, DOI 10.1016/j.jns.2011.04.021.
   Zhang YM, 2014, EVID-BASED COMPL ALT, V2014, DOI 10.1155/2014/989340.
   Zhang Y, 2016, EXP THER MED, V12, P777, DOI 10.3892/etm.2016.3428.
   Zhao JH, 2015, MOL MED REP, V12, P6911, DOI 10.3892/mmr.2015.4279.
   Zhao Li, 2005, J Huazhong Univ Sci Technolog Med Sci, V25, P247.
   Zhao P, 1997, ACUPUNCTURE ELECTRO, V22, P119, DOI 10.3727/036012997816356743.
   Zhao Ying, 2010, Sheng Wu Yi Xue Gong Cheng Xue Za Zhi, V27, P1322.
   Zheng HZ, 2016, NEURAL REGEN RES, V11, P1940, DOI 10.4103/1673-5374.197135.
   Zhou H, 2017, REJUV RES, V20, P492, DOI 10.1089/rej.2017.1920.
   Zhou Yuan-Cheng, 2011, Zhongguo Zhen Jiu, V31, P55.
   Zou R, 2015, MOL MED REP, V12, P2027, DOI 10.3892/mmr.2015.3672.},
Number-of-Cited-References = {100},
Times-Cited = {30},
Usage-Count-Last-180-days = {7},
Usage-Count-Since-2013 = {46},
Journal-ISO = {Front. Neurosci.},
Doc-Delivery-Number = {HD9IF},
Web-of-Science-Index = {Science Citation Index Expanded (SCI-EXPANDED)},
Unique-ID = {WOS:000452874600002},
OA = {Green Published, gold},
DA = {2024-01-02},
}

@article{ WOS:000807489900001,
Author = {Tang, Qiang and Ye, Tao and Liang, Runyu and Wang, Yan and Li, Hongyu
   and Zhang, Jiyao and Yuan, Xingxing and Zhu, Luwen},
Title = {Scalp Acupuncture and Treadmill Training Inhibits Neuronal Apoptosis
   through Activating cIAP1 in Cerebral Ischemia Rats},
Journal = {EVIDENCE-BASED COMPLEMENTARY AND ALTERNATIVE MEDICINE},
Year = {2021},
Volume = {2021},
Month = {NOV 12},
Abstract = {Stroke is the leading cause of long-term disability in developed
   countries. Multitudinous evidence suggests that treadmill training
   treatment is beneficial for balance and stroke rehabilitation; however,
   the need for stroke therapy remains unmet. In the present study, a
   cerebral ischemia rat model was established by permanent middle cerebral
   artery occlusion (pMCAO) to explore the therapeutic effect and mechanism
   of scalp acupuncture combined with treadmill training on ischemic
   stroke. Terminal deoxynucleotidyl transferase-mediated dUTP nick-end
   labeling and neuronal nuclear protein (NeuN) double staining and
   cellular inhibitor of apoptosis protein-1 (cIAP1) and NeuN
   immunofluorescence double staining were used to detect the short-term
   and long-term neuroprotective effects of scalp acupuncture combined with
   treadmill training on pMCAO rats. In addition, the antiapoptotic effect
   of the combined treatment was evaluated in pMCAO rats transfected with
   cIAP1 shRNA. Western blotting was used to detect the relative protein
   expression in the caspase-8/-9/-3 activation pathway downstream of cIAP1
   to further clarify its regulatory mechanism. Our results showed that
   scalp acupuncture combined with treadmill training successfully achieved
   short-term and long-term functional improvement within 14 days after
   stroke, significantly inhibited neuronal apoptosis, and upregulated the
   expression of cIAP1 protein in the ischemic penumbra area of the
   ischemic brain. However, no significant functional improvement and
   antiapoptotic effect were found in pMCAO rats transfected with cIAP1
   shRNA. Western blotting results showed that the combined therapy
   markedly inhibited the activation of the caspase-8/-9/-3 pathway. These
   findings indicate that scalp acupuncture combined with treadmill
   training therapy may serve as a more effective alternative modality in
   the treatment of ischemic stroke, playing an antiapoptotic role by
   upregulating the expression of cIAP1 and inhibiting the activation of
   the caspase-8/-9/-3 pathway.},
Publisher = {HINDAWI LTD},
Address = {ADAM HOUSE, 3RD FLR, 1 FITZROY SQ, LONDON, W1T 5HF, ENGLAND},
Type = {Article},
Language = {English},
Affiliation = {Zhu, LW (Corresponding Author), Heilongjiang Univ Chinese Med, Hosp 2, Harbin, Heilongjiang, Peoples R China.
   Tang, Qiang; Wang, Yan; Li, Hongyu; Zhu, Luwen, Heilongjiang Univ Chinese Med, Hosp 2, Harbin, Heilongjiang, Peoples R China.
   Ye, Tao, Guizhou Univ Tradit Chinese Med, Affiliated Hosp 1, Guiyang, Guizhou, Peoples R China.
   Liang, Runyu; Zhang, Jiyao, Heilongjiang Univ Chinese Med, Harbin, Heilongjiang, Peoples R China.
   Yuan, Xingxing, Heilongjiang Acad Chinese Med, Harbin, Heilongjiang, Peoples R China.},
DOI = {10.1155/2021/1418616},
Article-Number = {1418616},
ISSN = {1741-427X},
EISSN = {1741-4288},
Keywords-Plus = {HEALTH-CARE PROFESSIONALS; EARLY EXERCISE; STROKE; RECOVERY; MODEL;
   ELECTROACUPUNCTURE; METASTASIS; EXPRESSION; PROTEINS; INJURY},
Research-Areas = {Integrative \& Complementary Medicine},
Web-of-Science-Categories  = {Integrative \& Complementary Medicine},
Author-Email = {zhuluwen1983@126.com},
Affiliations = {Heilongjiang University of Chinese Medicine; Guizhou University of
   Traditional Chinese Medicine; Heilongjiang University of Chinese
   Medicine},
ResearcherID-Numbers = {Yuan, Xingxing/JOJ-5554-2023
   },
ORCID-Numbers = {Zhu, Luwen/0000-0003-4638-7004
   Zhang, Jiyao/0000-0003-0648-853X
   Ye, Tao/0000-0002-9301-756X},
Funding-Acknowledgement = {Natural Science Foundation of China {[}81473762]; Natural Science
   Foundation of Heilongjiang Province {[}ZD2019H007]; Guizhou Province
   Basic Research Project (Qian Ke He Ji Chu-ZK {[}2021] General) {[}505];
   Youth Science and Technology Talent Growth Project of the Guizhou
   Provincial Department of Education {[}Qian Jiao He KY Zi {[}2021] 210]},
Funding-Text = {THis study received funding from the Natural Science Foundation of China
   (No. 81473762), the Natural Science Foundation of Heilongjiang Province
   (ZD2019H007), the Guizhou Province Basic Research Project (Qian Ke He Ji
   Chu-ZK {[}2021] General 505), and the Youth Science and Technology
   Talent Growth Project of the Guizhou Provincial Department of Education
   (Qian Jiao He KY Zi {[}2021] 210).},
Cited-References = {Abadía-Molina F, 2017, SCI REP-UK, V7, DOI 10.1038/srep39981.
   Ashwal S, 1998, STROKE, V29, P1037, DOI 10.1161/01.STR.29.5.1037.
   BEDERSON JB, 1986, STROKE, V17, P472, DOI 10.1161/01.STR.17.3.472.
   Billinger SA, 2014, STROKE, V45, P2532, DOI 10.1161/STR.0000000000000022.
   Brown JM, 2005, NAT REV CANCER, V5, P231, DOI 10.1038/nrc1560.
   Chavez LM, 2017, INT J MOL SCI, V18, DOI 10.3390/ijms18112270.
   Choi YE, 2009, J BIOL CHEM, V284, P12772, DOI 10.1074/jbc.M807550200.
   Conte D, 2006, MOL CELL BIOL, V26, P699, DOI 10.1128/MCB.26.2.699-708.2006.
   Eckelman BP, 2006, J BIOL CHEM, V281, P3254, DOI 10.1074/jbc.M510863200.
   Elmore S, 2007, TOXICOL PATHOL, V35, P495, DOI 10.1080/01926230701320337.
   FEENEY DM, 1982, SCIENCE, V217, P855, DOI 10.1126/science.7100929.
[truncated: 2,529,180 more chars]
